# Supplementary material for: Methyl 5-ferrocenyl-5a-hydr­oxy-1-methyl-10-oxo-2,3,3a,4,5a,10-hexa­hydro-1H-indeno[1,2:2′,3′]furo[3′,4′-b]pyrrole-3a-carboxyl­ate
Source: Acta Crystallogr Sect E Struct Rep Online. 2009 May 29;65(Pt 6):m687–8. doi: 10.1107/S1600536809018583 (PMC2969822; doi:10.1107/S1600536809018583)
Supplement: Supplementary file 1 [file e-65-0m687-sup1.cif]

##############################################################################
###                                                                        ###
###        Electronic paper (Acta Crystallographica Section E)             ###
###                                                                        ###
##############################################################################
#                                                                            #
# This CIF contains the data in a paper accepted for publication in Acta     #
# Crystallographica Section E. It conforms to the requirements of Notes      #
# for Authors for Section E, and has been peer reviewed under the auspices   #
# of the IUCr Commission on Journals.                                        #
#                                                                            #
# Full details of the Crystallographic Information File format               #
# are given in the paper "The Crystallographic Information File (CIF):       #
# a New Standard Archive File for Crystallography" by S. R. Hall, F. H.      #
# Allen and I. D. Brown [Acta Cryst. (1991), A47, 655-685].                  #
#                                                                            #
# The current version of the core CIF dictionary is obtainable from          #
# ftp://ftp.iucr.org/pub/cif_core.dic. The current version number is 2.4.    #
#                                                                            #
# Software is freely available for graphical display of the structure(s) in  #
# this CIF.  For information consult the CIF home page http://www.iucr.org/  #
# cif/home.html                                                              #
#                                                                            #
# This file may be used for bona fide research purposes within the           #
# scientific community so long as proper attribution is given to the journal # 
# article from which it was obtained.                                        #
#                                                                            #
##############################################################################
                                             
data_I
_audit_creation_method     SHELXL97
_chemical_name_systematic
;
Methyl 5-ferrocenyl-5a-hydroxy-1-methyl-10-oxo-2,3,3a,4,5a,10-hexahydro-
1<i>H</i>-indeno[1,2:2',3']furo[3',4'-b]pyrrole-3a-carboxylate
;
_chemical_name_common     ?
_chemical_formula_moiety     'C26 H25 Fe N O5'
_chemical_formula_sum     'C26 H25 Fe N O5'
_chemical_formula_iupac     '[Fe (C5 H5) (C21 H20 N O5)]'
_chemical_formula_weight     487.32
_chemical_melting_point     ?
_symmetry_cell_setting     monoclinic
_symmetry_space_group_name_H-M     'P 21/n'
_symmetry_space_group_name_Hall     '-P2yn'
loop_
    _symmetry_equiv_pos_as_xyz
    'x, y, z'
    '-x+1/2, y+1/2, -z+1/2'
    '-x, -y, -z'
    'x-1/2, -y-1/2, z-1/2'
_cell_length_a     7.7292(2)
_cell_length_b     24.7713(7)
_cell_length_c     11.8120(4)
_cell_angle_alpha     90.00
_cell_angle_beta     93.4450(10)
_cell_angle_gamma     90.00
_cell_volume     2257.47(12)
_cell_formula_units_Z     4
_cell_measurement_reflns_used     32884
_cell_measurement_theta_min     1.6
_cell_measurement_theta_max     32.1
_cell_measurement_temperature     293(2)
_exptl_crystal_description     prism
_exptl_crystal_colour     orange
_exptl_crystal_size_max     0.30
_exptl_crystal_size_mid     0.25
_exptl_crystal_size_min     0.20
_exptl_crystal_density_diffrn     1.434
_exptl_crystal_density_meas     ?
_exptl_crystal_density_method     'not measured'
_exptl_crystal_F_000     1016
_exptl_absorpt_coefficient_mu     0.706
_exptl_absorpt_correction_type     multi-scan
_exptl_absorpt_process_details     '(SADABS; Sheldrick, 1996)'
_exptl_absorpt_correction_T_min     0.8160
_exptl_absorpt_correction_T_max     0.8716
_exptl_special_details
;
;
_diffrn_ambient_temperature     293(2)
_diffrn_radiation_type     MoK\a
_diffrn_radiation_wavelength     0.71073
_diffrn_radiation_source     'fine-focus sealed tube'
_diffrn_radiation_monochromator     graphite
_diffrn_measurement_device_type     'Bruker Kappa APEXII'
_diffrn_measurement_method     '\w and \f'
_diffrn_detector_area_resol_mean     ?
_diffrn_reflns_number     32884
_diffrn_reflns_av_R_equivalents     0.0280
_diffrn_reflns_av_sigmaI/netI     0.0262
_diffrn_reflns_theta_min     1.64
_diffrn_reflns_theta_max     32.13
_diffrn_reflns_theta_full     32.13
_diffrn_measured_fraction_theta_max     0.998
_diffrn_measured_fraction_theta_full     0.998
_diffrn_reflns_limit_h_min     -11
_diffrn_reflns_limit_h_max     10
_diffrn_reflns_limit_k_min     -37
_diffrn_reflns_limit_k_max     34
_diffrn_reflns_limit_l_min     -17
_diffrn_reflns_limit_l_max     17
_diffrn_standards_number     0
_diffrn_standards_interval_count     0
_diffrn_standards_interval_time     0
_diffrn_standards_decay_%     0
_refine_special_details
;
Refinement of <i>F</i>^2^ against ALL reflections. The weighted <i>R</i>-factor
<i>wR</i> and goodness of fit <i>S</i> are based on <i>F</i>^2^, conventional
<i>R</i>-factors <i>R</i> are based on <i>F</i>, with <i>F</i> set to zero for
negative <i>F</i>^2^. The threshold expression of <i>F</i>^2^ >
\s(<i>F</i>^2^) is used only for calculating <i>R</i>-factors(gt) <i>etc</i>.
and is not relevant to the choice of reflections for refinement.
<i>R</i>-factors based on <i>F</i>^2^ are statistically about twice as large
as those based on <i>F</i>, and <i>R</i>- factors based on ALL data will be
even larger.
;
_reflns_number_total     7917
_reflns_number_gt     6016
_reflns_threshold_expression     I>2\s(I)
_refine_ls_structure_factor_coef     Fsqd
_refine_ls_matrix_type     full
_refine_ls_R_factor_all     0.0578
_refine_ls_R_factor_gt     0.0392
_refine_ls_wR_factor_gt     0.1071
_refine_ls_wR_factor_ref     0.1231
_refine_ls_goodness_of_fit_ref     1.050
_refine_ls_restrained_S_all     1.050
_refine_ls_number_reflns     7917
_refine_ls_number_parameters     299
_refine_ls_number_restraints     0
_refine_ls_hydrogen_treatment     constr
_refine_ls_weighting_scheme     calc
_refine_ls_weighting_details
        'calc w = 1/[\s^2^(Fo^2^)+(0.067P)^2^+0.4193P] where P=(Fo^2^+2Fc^2^)/3'
_atom_sites_solution_hydrogens     geom
_atom_sites_solution_primary     direct
_atom_sites_solution_secondary     difmap
_refine_ls_shift/su_max     0.000
_refine_ls_shift/su_mean     0.000
_refine_diff_density_max     0.412
_refine_diff_density_min     -0.354
_refine_ls_extinction_method     none
_refine_ls_extinction_coef     ?
loop_
    _atom_type_symbol
    _atom_type_description
    _atom_type_scat_dispersion_real
    _atom_type_scat_dispersion_imag
    _atom_type_scat_source
    'C' 'C' 0.0033 0.0016
                         'International Tables Vol C Tables 4.2.6.8 and 6.1.1.4'
    'H' 'H' 0.0000 0.0000
                         'International Tables Vol C Tables 4.2.6.8 and 6.1.1.4'
    'N' 'N' 0.0061 0.0033
                         'International Tables Vol C Tables 4.2.6.8 and 6.1.1.4'
    'O' 'O' 0.0106 0.0060
                         'International Tables Vol C Tables 4.2.6.8 and 6.1.1.4'
    'Fe' 'Fe' 0.3463 0.8444
                         'International Tables Vol C Tables 4.2.6.8 and 6.1.1.4'
_computing_data_collection     'APEX2 (Bruker, 2004)'
_computing_cell_refinement     'APEX2 (Bruker, 2004) and SAINT (Bruker, 2004)'
_computing_data_reduction     'APEX2 (Bruker, 2004) and SAINT (Bruker, 2004)'
_computing_structure_solution     'SIR92 (Altomare <i>et al.</i>,  1993)'
_computing_structure_refinement     'SHELXL97 (Sheldrick, 2008)'
_computing_molecular_graphics     'ORTEP-3 (Farrugia, 1997)'
_computing_publication_material     'PLATON (Spek, 2009)'
loop_
    _atom_site_type_symbol
    _atom_site_label
    _atom_site_fract_x
    _atom_site_fract_y
    _atom_site_fract_z
    _atom_site_U_iso_or_equiv
    _atom_site_adp_type
    _atom_site_calc_flag
    _atom_site_refinement_flags
    _atom_site_occupancy
    _atom_site_disorder_assembly
    _atom_site_disorder_group
    C C1 0.4102(2) 0.20020(8) 0.59190(15) 0.0407(4) Uani d . 1 . .
    H H1A 0.4053 0.2376 0.5678 0.049 Uiso calc R 1 . .
    H H1B 0.5254 0.1924 0.6249 0.049 Uiso calc R 1 . .
    C C2 0.2738(2) 0.18825(7) 0.67450(13) 0.0346(3) Uani d . 1 . .
    H H2A 0.2634 0.2178 0.7276 0.042 Uiso calc R 1 . .
    H H2B 0.3008 0.1554 0.7165 0.042 Uiso calc R 1 . .
    C C3 0.10722(17) 0.18175(5) 0.59839(11) 0.0248(2) Uani d . 1 . .
    C C4 0.17555(18) 0.15859(5) 0.48640(11) 0.0270(3) Uani d . 1 . .
    C C5 0.0840(2) 0.18021(6) 0.37684(11) 0.0305(3) Uani d . 1 . .
    C C6 -0.0361(2) 0.13816(6) 0.33231(11) 0.0306(3) Uani d . 1 . .
    C C7 -0.1570(2) 0.14203(7) 0.24089(13) 0.0412(4) Uani d . 1 . .
    H H7 -0.1660 0.1732 0.1970 0.049 Uiso calc R 1 . .
    C C8 -0.2628(3) 0.09837(9) 0.21740(16) 0.0499(4) Uani d . 1 . .
    H H8 -0.3440 0.0997 0.1561 0.060 Uiso calc R 1 . .
    C C9 -0.2499(3) 0.05245(8) 0.28383(17) 0.0520(5) Uani d . 1 . .
    H H9 -0.3239 0.0236 0.2668 0.062 Uiso calc R 1 . .
    C C10 -0.1296(3) 0.04837(7) 0.37506(16) 0.0437(4) Uani d . 1 . .
    H H10 -0.1222 0.0174 0.4195 0.052 Uiso calc R 1 . .
    C C11 -0.0204(2) 0.09189(6) 0.39817(12) 0.0304(3) Uani d . 1 . .
    C C12 0.12180(19) 0.09758(6) 0.48990(11) 0.0288(3) Uani d . 1 . .
    C C13 -0.01516(18) 0.13617(5) 0.63622(11) 0.0258(2) Uani d . 1 . .
    H H13 -0.1289 0.1401 0.5957 0.031 Uiso calc R 1 . .
    C C14 -0.03749(18) 0.13378(6) 0.76052(11) 0.0284(3) Uani d . 1 . .
    C C15 -0.1605(2) 0.16454(6) 0.81773(13) 0.0346(3) Uani d . 1 . .
    H H15 -0.2452 0.1897 0.7822 0.042 Uiso calc R 1 . .
    C C16 -0.1410(3) 0.15208(7) 0.93502(13) 0.0428(4) Uani d . 1 . .
    H H16 -0.2098 0.1671 0.9946 0.051 Uiso calc R 1 . .
    C C17 -0.0065(2) 0.11379(8) 0.95056(13) 0.0451(4) Uani d . 1 . .
    H H17 0.0345 0.0976 1.0230 0.054 Uiso calc R 1 . .
    C C18 0.0584(2) 0.10234(7) 0.84277(13) 0.0367(3) Uani d . 1 . .
    H H18 0.1522 0.0772 0.8280 0.044 Uiso calc R 1 . .
    C C19 -0.3003(3) 0.02961(9) 0.7276(2) 0.0606(6) Uani d . 1 . .
    H H19 -0.2700 0.0262 0.6485 0.073 Uiso calc R 1 . .
    C C20 -0.4307(3) 0.06263(10) 0.7669(2) 0.0666(6) Uani d . 1 . .
    H H20 -0.5094 0.0859 0.7208 0.080 Uiso calc R 1 . .
    C C21 -0.4295(3) 0.05528(12) 0.8862(3) 0.0791(9) Uani d . 1 . .
    H H21 -0.5074 0.0728 0.9373 0.095 Uiso calc R 1 . .
    C C22 -0.2990(4) 0.01844(11) 0.9176(2) 0.0767(8) Uani d . 1 . .
    H H22 -0.2686 0.0056 0.9948 0.092 Uiso calc R 1 . .
    C C23 -0.2207(4) 0.00267(9) 0.8196(2) 0.0687(7) Uani d . 1 . .
    H H23 -0.1242 -0.0228 0.8164 0.082 Uiso calc R 1 . .
    C C24 0.4551(3) 0.17375(11) 0.39497(19) 0.0616(6) Uani d . 1 . .
    H H24A 0.5773 0.1763 0.4142 0.074 Uiso calc R 1 . .
    H H24B 0.4149 0.2069 0.3607 0.074 Uiso calc R 1 . .
    H H24C 0.4335 0.1446 0.3426 0.074 Uiso calc R 1 . .
    C C25 0.01735(19) 0.23602(6) 0.58256(12) 0.0295(3) Uani d . 1 . .
    C C26 -0.2250(3) 0.28321(8) 0.5066(2) 0.0582(5) Uani d . 1 . .
    H H26A -0.3369 0.2767 0.4694 0.070 Uiso calc R 1 . .
    H H26B -0.1564 0.3044 0.4581 0.070 Uiso calc R 1 . .
    H H26C -0.2385 0.3023 0.5762 0.070 Uiso calc R 1 . .
    N N1 0.36358(17) 0.16382(6) 0.49745(12) 0.0385(3) Uani d . 1 . .
    O O1 0.06469(15) 0.08784(4) 0.60056(9) 0.0320(2) Uani d . 1 . .
    O O2 0.25662(16) 0.06304(5) 0.47192(10) 0.0409(3) Uani d . 1 . .
    H H2C 0.3484 0.0773 0.4936 0.049 Uiso calc R 1 . .
    O O3 0.10650(19) 0.22437(5) 0.33645(11) 0.0487(3) Uani d . 1 . .
    O O4 0.07972(19) 0.27824(5) 0.61256(14) 0.0553(4) Uani d . 1 . .
    O O5 -0.13909(15) 0.23198(5) 0.53094(11) 0.0406(3) Uani d . 1 . .
    Fe Fe1 -0.19791(3) 0.084076(8) 0.842289(18) 0.03124(7) Uani d . 1 . .
loop_
    _atom_site_aniso_label
    _atom_site_aniso_U_11
    _atom_site_aniso_U_22
    _atom_site_aniso_U_33
    _atom_site_aniso_U_12
    _atom_site_aniso_U_13
    _atom_site_aniso_U_23
    C1 0.0290(7) 0.0467(9) 0.0460(8) -0.0073(7) -0.0002(6) -0.0006(7)
    C2 0.0332(7) 0.0373(8) 0.0327(7) -0.0035(6) -0.0035(5) 0.0020(6)
    C3 0.0276(6) 0.0219(6) 0.0249(5) -0.0009(5) 0.0025(4) -0.0005(4)
    C4 0.0298(6) 0.0230(6) 0.0287(6) -0.0015(5) 0.0054(5) -0.0003(5)
    C5 0.0382(7) 0.0266(6) 0.0275(6) -0.0022(6) 0.0072(5) 0.0023(5)
    C6 0.0387(7) 0.0281(7) 0.0253(6) -0.0013(6) 0.0054(5) -0.0010(5)
    C7 0.0518(10) 0.0428(9) 0.0287(7) 0.0018(7) -0.0007(6) 0.0008(6)
    C8 0.0514(11) 0.0580(11) 0.0392(8) -0.0047(9) -0.0072(7) -0.0075(8)
    C9 0.0543(11) 0.0458(10) 0.0553(11) -0.0171(9) -0.0026(9) -0.0117(8)
    C10 0.0570(10) 0.0286(8) 0.0456(9) -0.0097(7) 0.0026(8) -0.0012(6)
    C11 0.0386(7) 0.0245(6) 0.0286(6) -0.0016(5) 0.0053(5) -0.0024(5)
    C12 0.0372(7) 0.0209(6) 0.0285(6) 0.0023(5) 0.0046(5) -0.0001(5)
    C13 0.0297(6) 0.0206(6) 0.0273(6) -0.0018(5) 0.0029(5) 0.0024(4)
    C14 0.0318(7) 0.0268(6) 0.0269(6) -0.0043(5) 0.0036(5) 0.0020(5)
    C15 0.0434(8) 0.0256(7) 0.0355(7) -0.0013(6) 0.0077(6) -0.0029(5)
    C16 0.0577(10) 0.0400(9) 0.0316(7) -0.0117(8) 0.0108(7) -0.0087(6)
    C17 0.0525(10) 0.0547(11) 0.0278(7) -0.0113(8) -0.0008(6) 0.0069(7)
    C18 0.0320(7) 0.0431(9) 0.0349(7) 0.0003(6) 0.0019(6) 0.0098(6)
    C19 0.0717(14) 0.0498(12) 0.0620(12) -0.0267(10) 0.0180(10) -0.0215(10)
    C20 0.0466(11) 0.0551(13) 0.0970(19) -0.0138(10) -0.0048(11) -0.0154(12)
    C21 0.0657(15) 0.0739(17) 0.103(2) -0.0361(13) 0.0521(15) -0.0357(15)
    C22 0.103(2) 0.0593(14) 0.0700(15) -0.0363(15) 0.0245(14) 0.0153(11)
    C23 0.0789(16) 0.0283(9) 0.1009(19) -0.0077(10) 0.0216(14) -0.0013(10)
    C24 0.0436(10) 0.0817(16) 0.0623(12) -0.0127(10) 0.0264(9) -0.0172(11)
    C25 0.0339(7) 0.0238(6) 0.0311(6) -0.0002(5) 0.0056(5) 0.0002(5)
    C26 0.0475(11) 0.0378(10) 0.0881(16) 0.0124(8) -0.0049(10) 0.0137(10)
    N1 0.0281(6) 0.0417(8) 0.0465(7) -0.0027(5) 0.0093(5) -0.0054(6)
    O1 0.0481(6) 0.0197(4) 0.0289(5) 0.0020(4) 0.0072(4) 0.0034(3)
    O2 0.0459(7) 0.0315(6) 0.0457(6) 0.0122(5) 0.0054(5) -0.0037(5)
    O3 0.0688(9) 0.0340(6) 0.0431(6) -0.0140(6) 0.0023(6) 0.0134(5)
    O4 0.0585(8) 0.0255(6) 0.0798(10) -0.0030(6) -0.0130(7) -0.0090(6)
    O5 0.0344(6) 0.0277(5) 0.0590(7) 0.0032(4) -0.0034(5) 0.0062(5)
    Fe1 0.03617(13) 0.02629(11) 0.03231(11) -0.00393(8) 0.01072(8) -0.00053(7)
_geom_special_details
;
All e.s.d.'s (except the e.s.d. in the dihedral angle between two l.s. planes)
are estimated using the full covariance matrix. The cell e.s.d.'s are taken
into account individually in the estimation of e.s.d.'s in distances, angles
and torsion angles; correlations between e.s.d.'s in cell parameters are only
used when they are defined by crystal symmetry. An approximate (isotropic)
treatment of cell e.s.d.'s is used for estimating e.s.d.'s involving l.s.
planes.
;
loop_
    _geom_bond_atom_site_label_1
    _geom_bond_atom_site_label_2
    _geom_bond_site_symmetry_2
    _geom_bond_distance
    _geom_bond_publ_flag
    C1 N1 . 1.462(2) ?
    C1 C2 . 1.508(2) ?
    C1 H1A . 0.9700 ?
    C1 H1B . 0.9700 ?
    C2 C3 . 1.534(2) ?
    C2 H2A . 0.9700 ?
    C2 H2B . 0.9700 ?
    C3 C25 . 1.5195(19) ?
    C3 C13 . 1.5557(18) ?
    C3 C4 . 1.5626(18) ?
    C4 N1 . 1.4571(19) ?
    C4 C5 . 1.534(2) ?
    C4 C12 . 1.5686(19) ?
    C5 O3 . 1.2102(18) ?
    C5 C6 . 1.472(2) ?
    C6 C11 . 1.386(2) ?
    C6 C7 . 1.388(2) ?
    C7 C8 . 1.374(3) ?
    C7 H7 . 0.9300 ?
    C8 C9 . 1.382(3) ?
    C8 H8 . 0.9300 ?
    C9 C10 . 1.384(3) ?
    C9 H9 . 0.9300 ?
    C10 C11 . 1.386(2) ?
    C10 H10 . 0.9300 ?
    C11 C12 . 1.503(2) ?
    C12 O2 . 1.3747(18) ?
    C12 O1 . 1.4251(17) ?
    C13 O1 . 1.4223(16) ?
    C13 C14 . 1.4897(18) ?
    C13 H13 . 0.9800 ?
    C14 C18 . 1.419(2) ?
    C14 C15 . 1.421(2) ?
    C14 Fe1 . 2.0323(13) ?
    C15 C16 . 1.418(2) ?
    C15 Fe1 . 2.0372(15) ?
    C15 H15 . 0.9800 ?
    C16 C17 . 1.411(3) ?
    C16 Fe1 . 2.0428(16) ?
    C16 H16 . 0.9800 ?
    C17 C18 . 1.425(2) ?
    C17 Fe1 . 2.0342(18) ?
    C17 H17 . 0.9800 ?
    C18 Fe1 . 2.0315(16) ?
    C18 H18 . 0.9800 ?
    C19 C23 . 1.388(4) ?
    C19 C20 . 1.399(3) ?
    C19 Fe1 . 2.0380(19) ?
    C19 H19 . 0.9800 ?
    C20 C21 . 1.419(4) ?
    C20 Fe1 . 2.029(2) ?
    C20 H20 . 0.9800 ?
    C21 C22 . 1.394(4) ?
    C21 Fe1 . 2.023(2) ?
    C21 H21 . 0.9800 ?
    C22 C23 . 1.394(4) ?
    C22 Fe1 . 2.032(2) ?
    C22 H22 . 0.9800 ?
    C23 Fe1 . 2.040(2) ?
    C23 H23 . 0.9800 ?
    C24 N1 . 1.459(2) ?
    C24 H24A . 0.9600 ?
    C24 H24B . 0.9600 ?
    C24 H24C . 0.9600 ?
    C25 O4 . 1.1963(19) ?
    C25 O5 . 1.3248(19) ?
    C26 O5 . 1.453(2) ?
    C26 H26A . 0.9600 ?
    C26 H26B . 0.9600 ?
    C26 H26C . 0.9600 ?
    O2 H2C . 0.8200 ?
loop_
    _geom_angle_atom_site_label_1
    _geom_angle_atom_site_label_2
    _geom_angle_atom_site_label_3
    _geom_angle_site_symmetry_1
    _geom_angle_site_symmetry_3
    _geom_angle
    _geom_angle_publ_flag
    N1 C1 C2 . . 102.88(13) ?
    N1 C1 H1A . . 111.2 ?
    C2 C1 H1A . . 111.2 ?
    N1 C1 H1B . . 111.2 ?
    C2 C1 H1B . . 111.2 ?
    H1A C1 H1B . . 109.1 ?
    C1 C2 C3 . . 103.66(12) ?
    C1 C2 H2A . . 111.0 ?
    C3 C2 H2A . . 111.0 ?
    C1 C2 H2B . . 111.0 ?
    C3 C2 H2B . . 111.0 ?
    H2A C2 H2B . . 109.0 ?
    C25 C3 C2 . . 109.92(12) ?
    C25 C3 C13 . . 113.33(11) ?
    C2 C3 C13 . . 114.28(11) ?
    C25 C3 C4 . . 113.32(11) ?
    C2 C3 C4 . . 102.72(11) ?
    C13 C3 C4 . . 102.65(10) ?
    N1 C4 C5 . . 116.85(12) ?
    N1 C4 C3 . . 106.11(11) ?
    C5 C4 C3 . . 115.08(11) ?
    N1 C4 C12 . . 110.34(12) ?
    C5 C4 C12 . . 104.43(11) ?
    C3 C4 C12 . . 103.17(10) ?
    O3 C5 C6 . . 126.98(14) ?
    O3 C5 C4 . . 125.34(14) ?
    C6 C5 C4 . . 107.67(11) ?
    C11 C6 C7 . . 121.73(15) ?
    C11 C6 C5 . . 110.64(13) ?
    C7 C6 C5 . . 127.58(14) ?
    C8 C7 C6 . . 117.86(16) ?
    C8 C7 H7 . . 121.1 ?
    C6 C7 H7 . . 121.1 ?
    C7 C8 C9 . . 120.77(17) ?
    C7 C8 H8 . . 119.6 ?
    C9 C8 H8 . . 119.6 ?
    C8 C9 C10 . . 121.61(17) ?
    C8 C9 H9 . . 119.2 ?
    C10 C9 H9 . . 119.2 ?
    C9 C10 C11 . . 117.98(16) ?
    C9 C10 H10 . . 121.0 ?
    C11 C10 H10 . . 121.0 ?
    C10 C11 C6 . . 120.03(15) ?
    C10 C11 C12 . . 128.69(14) ?
    C6 C11 C12 . . 111.27(13) ?
    O2 C12 O1 . . 108.41(11) ?
    O2 C12 C11 . . 111.00(12) ?
    O1 C12 C11 . . 113.09(12) ?
    O2 C12 C4 . . 113.03(12) ?
    O1 C12 C4 . . 106.52(10) ?
    C11 C12 C4 . . 104.76(11) ?
    O1 C13 C14 . . 109.66(11) ?
    O1 C13 C3 . . 104.10(10) ?
    C14 C13 C3 . . 114.86(11) ?
    O1 C13 H13 . . 109.3 ?
    C14 C13 H13 . . 109.3 ?
    C3 C13 H13 . . 109.3 ?
    C18 C14 C15 . . 107.79(13) ?
    C18 C14 C13 . . 127.59(13) ?
    C15 C14 C13 . . 124.61(13) ?
    C18 C14 Fe1 . . 69.53(8) ?
    C15 C14 Fe1 . . 69.76(8) ?
    C13 C14 Fe1 . . 127.05(10) ?
    C16 C15 C14 . . 108.25(14) ?
    C16 C15 Fe1 . . 69.87(9) ?
    C14 C15 Fe1 . . 69.39(8) ?
    C16 C15 H15 . . 125.9 ?
    C14 C15 H15 . . 125.9 ?
    Fe1 C15 H15 . . 125.9 ?
    C17 C16 C15 . . 107.91(14) ?
    C17 C16 Fe1 . . 69.42(10) ?
    C15 C16 Fe1 . . 69.44(9) ?
    C17 C16 H16 . . 126.0 ?
    C15 C16 H16 . . 126.0 ?
    Fe1 C16 H16 . . 126.0 ?
    C16 C17 C18 . . 108.28(14) ?
    C16 C17 Fe1 . . 70.08(10) ?
    C18 C17 Fe1 . . 69.39(9) ?
    C16 C17 H17 . . 125.9 ?
    C18 C17 H17 . . 125.9 ?
    Fe1 C17 H17 . . 125.9 ?
    C14 C18 C17 . . 107.77(15) ?
    C14 C18 Fe1 . . 69.60(9) ?
    C17 C18 Fe1 . . 69.59(10) ?
    C14 C18 H18 . . 126.1 ?
    C17 C18 H18 . . 126.1 ?
    Fe1 C18 H18 . . 126.1 ?
    C23 C19 C20 . . 108.3(2) ?
    C23 C19 Fe1 . . 70.20(13) ?
    C20 C19 Fe1 . . 69.55(12) ?
    C23 C19 H19 . . 125.8 ?
    C20 C19 H19 . . 125.8 ?
    Fe1 C19 H19 . . 125.8 ?
    C19 C20 C21 . . 107.0(2) ?
    C19 C20 Fe1 . . 70.21(13) ?
    C21 C20 Fe1 . . 69.27(13) ?
    C19 C20 H20 . . 126.5 ?
    C21 C20 H20 . . 126.5 ?
    Fe1 C20 H20 . . 126.5 ?
    C22 C21 C20 . . 108.1(2) ?
    C22 C21 Fe1 . . 70.23(13) ?
    C20 C21 Fe1 . . 69.73(12) ?
    C22 C21 H21 . . 126.0 ?
    C20 C21 H21 . . 126.0 ?
    Fe1 C21 H21 . . 126.0 ?
    C23 C22 C21 . . 107.8(2) ?
    C23 C22 Fe1 . . 70.31(12) ?
    C21 C22 Fe1 . . 69.56(13) ?
    C23 C22 H22 . . 126.1 ?
    C21 C22 H22 . . 126.1 ?
    Fe1 C22 H22 . . 126.1 ?
    C19 C23 C22 . . 108.8(2) ?
    C19 C23 Fe1 . . 70.02(12) ?
    C22 C23 Fe1 . . 69.67(13) ?
    C19 C23 H23 . . 125.6 ?
    C22 C23 H23 . . 125.6 ?
    Fe1 C23 H23 . . 125.6 ?
    N1 C24 H24A . . 109.5 ?
    N1 C24 H24B . . 109.5 ?
    H24A C24 H24B . . 109.5 ?
    N1 C24 H24C . . 109.5 ?
    H24A C24 H24C . . 109.5 ?
    H24B C24 H24C . . 109.5 ?
    O4 C25 O5 . . 122.86(15) ?
    O4 C25 C3 . . 124.32(14) ?
    O5 C25 C3 . . 112.81(12) ?
    O5 C26 H26A . . 109.5 ?
    O5 C26 H26B . . 109.5 ?
    H26A C26 H26B . . 109.5 ?
    O5 C26 H26C . . 109.5 ?
    H26A C26 H26C . . 109.5 ?
    H26B C26 H26C . . 109.5 ?
    C4 N1 C24 . . 118.13(15) ?
    C4 N1 C1 . . 108.77(12) ?
    C24 N1 C1 . . 114.80(15) ?
    C13 O1 C12 . . 107.04(10) ?
    C12 O2 H2C . . 109.5 ?
    C25 O5 C26 . . 114.76(14) ?
    C21 Fe1 C20 . . 41.00(12) ?
    C21 Fe1 C18 . . 162.82(11) ?
    C20 Fe1 C18 . . 153.91(9) ?
    C21 Fe1 C22 . . 40.21(13) ?
    C20 Fe1 C22 . . 68.19(12) ?
    C18 Fe1 C22 . . 125.27(11) ?
    C21 Fe1 C14 . . 155.48(12) ?
    C20 Fe1 C14 . . 120.02(9) ?
    C18 Fe1 C14 . . 40.87(6) ?
    C22 Fe1 C14 . . 162.65(11) ?
    C21 Fe1 C17 . . 126.00(10) ?
    C20 Fe1 C17 . . 164.24(10) ?
    C18 Fe1 C17 . . 41.03(7) ?
    C22 Fe1 C17 . . 107.36(10) ?
    C14 Fe1 C17 . . 68.79(6) ?
    C21 Fe1 C15 . . 121.12(10) ?
    C20 Fe1 C15 . . 108.87(9) ?
    C18 Fe1 C15 . . 68.64(7) ?
    C22 Fe1 C15 . . 155.06(10) ?
    C14 Fe1 C15 . . 40.86(6) ?
    C17 Fe1 C15 . . 68.37(7) ?
    C21 Fe1 C19 . . 67.84(10) ?
    C20 Fe1 C19 . . 40.24(10) ?
    C18 Fe1 C19 . . 119.26(8) ?
    C22 Fe1 C19 . . 67.50(11) ?
    C14 Fe1 C19 . . 107.98(8) ?
    C17 Fe1 C19 . . 153.65(10) ?
    C15 Fe1 C19 . . 127.29(9) ?
    C21 Fe1 C23 . . 67.31(11) ?
    C20 Fe1 C23 . . 67.44(11) ?
    C18 Fe1 C23 . . 107.28(9) ?
    C22 Fe1 C23 . . 40.03(11) ?
    C14 Fe1 C23 . . 125.93(8) ?
    C17 Fe1 C23 . . 119.59(10) ?
    C15 Fe1 C23 . . 163.76(9) ?
    C19 Fe1 C23 . . 39.78(11) ?
    C21 Fe1 C16 . . 108.59(9) ?
    C20 Fe1 C16 . . 127.42(9) ?
    C18 Fe1 C16 . . 68.68(8) ?
    C22 Fe1 C16 . . 120.07(9) ?
    C14 Fe1 C16 . . 68.74(6) ?
    C17 Fe1 C16 . . 40.50(8) ?
    C15 Fe1 C16 . . 40.69(6) ?
    C19 Fe1 C16 . . 164.77(10) ?
    C23 Fe1 C16 . . 154.08(10) ?
loop_
    _geom_torsion_atom_site_label_1
    _geom_torsion_atom_site_label_2
    _geom_torsion_atom_site_label_3
    _geom_torsion_atom_site_label_4
    _geom_torsion_site_symmetry_1
    _geom_torsion_site_symmetry_2
    _geom_torsion_site_symmetry_3
    _geom_torsion_site_symmetry_4
    _geom_torsion
    _geom_torsion_publ_flag
    N1 C1 C2 C3 . . . . -40.15(16) ?
    C1 C2 C3 C25 . . . . -89.90(14) ?
    C1 C2 C3 C13 . . . . 141.37(13) ?
    C1 C2 C3 C4 . . . . 31.00(15) ?
    C25 C3 C4 N1 . . . . 107.73(13) ?
    C2 C3 C4 N1 . . . . -10.81(14) ?
    C13 C3 C4 N1 . . . . -129.67(11) ?
    C25 C3 C4 C5 . . . . -23.13(16) ?
    C2 C3 C4 C5 . . . . -141.67(12) ?
    C13 C3 C4 C5 . . . . 99.47(13) ?
    C25 C3 C4 C12 . . . . -136.22(12) ?
    C2 C3 C4 C12 . . . . 105.25(12) ?
    C13 C3 C4 C12 . . . . -13.62(13) ?
    N1 C4 C5 O3 . . . . -49.5(2) ?
    C3 C4 C5 O3 . . . . 75.95(19) ?
    C12 C4 C5 O3 . . . . -171.71(15) ?
    N1 C4 C5 C6 . . . . 131.42(13) ?
    C3 C4 C5 C6 . . . . -103.11(13) ?
    C12 C4 C5 C6 . . . . 9.24(15) ?
    O3 C5 C6 C11 . . . . 177.09(16) ?
    C4 C5 C6 C11 . . . . -3.88(16) ?
    O3 C5 C6 C7 . . . . -5.5(3) ?
    C4 C5 C6 C7 . . . . 173.49(15) ?
    C11 C6 C7 C8 . . . . 0.4(2) ?
    C5 C6 C7 C8 . . . . -176.70(16) ?
    C6 C7 C8 C9 . . . . 0.7(3) ?
    C7 C8 C9 C10 . . . . -0.8(3) ?
    C8 C9 C10 C11 . . . . -0.3(3) ?
    C9 C10 C11 C6 . . . . 1.4(3) ?
    C9 C10 C11 C12 . . . . -178.98(17) ?
    C7 C6 C11 C10 . . . . -1.5(2) ?
    C5 C6 C11 C10 . . . . 176.04(15) ?
    C7 C6 C11 C12 . . . . 178.83(14) ?
    C5 C6 C11 C12 . . . . -3.63(17) ?
    C10 C11 C12 O2 . . . . 67.4(2) ?
    C6 C11 C12 O2 . . . . -112.98(14) ?
    C10 C11 C12 O1 . . . . -54.7(2) ?
    C6 C11 C12 O1 . . . . 124.92(13) ?
    C10 C11 C12 C4 . . . . -170.31(16) ?
    C6 C11 C12 C4 . . . . 9.33(16) ?
    N1 C4 C12 O2 . . . . -16.34(16) ?
    C5 C4 C12 O2 . . . . 110.01(13) ?
    C3 C4 C12 O2 . . . . -129.34(12) ?
    N1 C4 C12 O1 . . . . 102.61(13) ?
    C5 C4 C12 O1 . . . . -131.04(12) ?
    C3 C4 C12 O1 . . . . -10.39(14) ?
    N1 C4 C12 C11 . . . . -137.32(12) ?
    C5 C4 C12 C11 . . . . -10.96(14) ?
    C3 C4 C12 C11 . . . . 109.68(12) ?
    C25 C3 C13 O1 . . . . 156.23(11) ?
    C2 C3 C13 O1 . . . . -76.78(13) ?
    C4 C3 C13 O1 . . . . 33.64(12) ?
    C25 C3 C13 C14 . . . . -83.85(14) ?
    C2 C3 C13 C14 . . . . 43.14(16) ?
    C4 C3 C13 C14 . . . . 153.56(12) ?
    O1 C13 C14 C18 . . . . 23.8(2) ?
    C3 C13 C14 C18 . . . . -92.97(18) ?
    O1 C13 C14 C15 . . . . -157.47(14) ?
    C3 C13 C14 C15 . . . . 85.74(17) ?
    O1 C13 C14 Fe1 . . . . -67.80(15) ?
    C3 C13 C14 Fe1 . . . . 175.41(10) ?
    C18 C14 C15 C16 . . . . -0.10(18) ?
    C13 C14 C15 C16 . . . . -179.03(13) ?
    Fe1 C14 C15 C16 . . . . 59.25(11) ?
    C18 C14 C15 Fe1 . . . . -59.36(11) ?
    C13 C14 C15 Fe1 . . . . 121.72(14) ?
    C14 C15 C16 C17 . . . . 0.01(19) ?
    Fe1 C15 C16 C17 . . . . 58.96(12) ?
    C14 C15 C16 Fe1 . . . . -58.95(11) ?
    C15 C16 C17 C18 . . . . 0.1(2) ?
    Fe1 C16 C17 C18 . . . . 59.06(12) ?
    C15 C16 C17 Fe1 . . . . -58.97(12) ?
    C15 C14 C18 C17 . . . . 0.16(18) ?
    C13 C14 C18 C17 . . . . 179.04(14) ?
    Fe1 C14 C18 C17 . . . . -59.34(12) ?
    C15 C14 C18 Fe1 . . . . 59.49(11) ?
    C13 C14 C18 Fe1 . . . . -121.62(15) ?
    C16 C17 C18 C14 . . . . -0.2(2) ?
    Fe1 C17 C18 C14 . . . . 59.34(11) ?
    C16 C17 C18 Fe1 . . . . -59.49(13) ?
    C23 C19 C20 C21 . . . . 0.0(2) ?
    Fe1 C19 C20 C21 . . . . -59.75(15) ?
    C23 C19 C20 Fe1 . . . . 59.70(16) ?
    C19 C20 C21 C22 . . . . 0.3(3) ?
    Fe1 C20 C21 C22 . . . . -60.03(17) ?
    C19 C20 C21 Fe1 . . . . 60.35(15) ?
    C20 C21 C22 C23 . . . . -0.5(3) ?
    Fe1 C21 C22 C23 . . . . -60.19(16) ?
    C20 C21 C22 Fe1 . . . . 59.72(16) ?
    C20 C19 C23 C22 . . . . -0.2(3) ?
    Fe1 C19 C23 C22 . . . . 59.05(17) ?
    C20 C19 C23 Fe1 . . . . -59.30(15) ?
    C21 C22 C23 C19 . . . . 0.4(3) ?
    Fe1 C22 C23 C19 . . . . -59.27(16) ?
    C21 C22 C23 Fe1 . . . . 59.71(16) ?
    C2 C3 C25 O4 . . . . 9.2(2) ?
    C13 C3 C25 O4 . . . . 138.41(17) ?
    C4 C3 C25 O4 . . . . -105.12(18) ?
    C2 C3 C25 O5 . . . . -171.14(12) ?
    C13 C3 C25 O5 . . . . -41.90(16) ?
    C4 C3 C25 O5 . . . . 74.57(15) ?
    C5 C4 N1 C24 . . . . -17.7(2) ?
    C3 C4 N1 C24 . . . . -147.54(16) ?
    C12 C4 N1 C24 . . . . 101.35(17) ?
    C5 C4 N1 C1 . . . . 115.47(15) ?
    C3 C4 N1 C1 . . . . -14.38(16) ?
    C12 C4 N1 C1 . . . . -125.48(13) ?
    C2 C1 N1 C4 . . . . 34.20(17) ?
    C2 C1 N1 C24 . . . . 169.08(16) ?
    C14 C13 O1 C12 . . . . -165.76(11) ?
    C3 C13 O1 C12 . . . . -42.39(13) ?
    O2 C12 O1 C13 . . . . 155.22(12) ?
    C11 C12 O1 C13 . . . . -81.24(14) ?
    C4 C12 O1 C13 . . . . 33.29(14) ?
    O4 C25 O5 C26 . . . . 3.9(2) ?
    C3 C25 O5 C26 . . . . -175.77(15) ?
    C22 C21 Fe1 C20 . . . . 118.9(2) ?
    C22 C21 Fe1 C18 . . . . -37.1(4) ?
    C20 C21 Fe1 C18 . . . . -156.0(3) ?
    C20 C21 Fe1 C22 . . . . -118.9(2) ?
    C22 C21 Fe1 C14 . . . . 165.75(18) ?
    C20 C21 Fe1 C14 . . . . 46.8(3) ?
    C22 C21 Fe1 C17 . . . . -73.26(18) ?
    C20 C21 Fe1 C17 . . . . 167.82(14) ?
    C22 C21 Fe1 C15 . . . . -157.89(14) ?
    C20 C21 Fe1 C15 . . . . 83.18(16) ?
    C22 C21 Fe1 C19 . . . . 80.90(17) ?
    C20 C21 Fe1 C19 . . . . -38.03(15) ?
    C22 C21 Fe1 C23 . . . . 37.71(17) ?
    C20 C21 Fe1 C23 . . . . -81.21(17) ?
    C22 C21 Fe1 C16 . . . . -114.90(16) ?
    C20 C21 Fe1 C16 . . . . 126.18(15) ?
    C19 C20 Fe1 C21 . . . . -118.0(2) ?
    C19 C20 Fe1 C18 . . . . 46.2(3) ?
    C21 C20 Fe1 C18 . . . . 164.15(19) ?
    C19 C20 Fe1 C22 . . . . -80.49(17) ?
    C21 C20 Fe1 C22 . . . . 37.49(16) ?
    C19 C20 Fe1 C14 . . . . 82.48(16) ?
    C21 C20 Fe1 C14 . . . . -159.54(15) ?
    C19 C20 Fe1 C17 . . . . -156.9(3) ?
    C21 C20 Fe1 C17 . . . . -38.9(4) ?
    C19 C20 Fe1 C15 . . . . 125.96(14) ?
    C21 C20 Fe1 C15 . . . . -116.06(16) ?
    C21 C20 Fe1 C19 . . . . 118.0(2) ?
    C19 C20 Fe1 C23 . . . . -37.12(15) ?
    C21 C20 Fe1 C23 . . . . 80.86(18) ?
    C19 C20 Fe1 C16 . . . . 167.58(13) ?
    C21 C20 Fe1 C16 . . . . -74.44(19) ?
    C14 C18 Fe1 C21 . . . . -165.8(3) ?
    C17 C18 Fe1 C21 . . . . -46.7(3) ?
    C14 C18 Fe1 C20 . . . . 51.6(2) ?
    C17 C18 Fe1 C20 . . . . 170.7(2) ?
    C14 C18 Fe1 C22 . . . . 165.77(12) ?
    C17 C18 Fe1 C22 . . . . -75.16(15) ?
    C17 C18 Fe1 C14 . . . . 119.07(15) ?
    C14 C18 Fe1 C17 . . . . -119.07(15) ?
    C14 C18 Fe1 C15 . . . . -37.90(9) ?
    C17 C18 Fe1 C15 . . . . 81.18(11) ?
    C14 C18 Fe1 C19 . . . . 83.87(13) ?
    C17 C18 Fe1 C19 . . . . -157.05(13) ?
    C14 C18 Fe1 C23 . . . . 125.43(12) ?
    C17 C18 Fe1 C23 . . . . -115.49(13) ?
    C14 C18 Fe1 C16 . . . . -81.73(10) ?
    C17 C18 Fe1 C16 . . . . 37.34(11) ?
    C23 C22 Fe1 C21 . . . . 118.6(3) ?
    C23 C22 Fe1 C20 . . . . 80.45(19) ?
    C21 C22 Fe1 C20 . . . . -38.20(16) ?
    C23 C22 Fe1 C18 . . . . -74.0(2) ?
    C21 C22 Fe1 C18 . . . . 167.40(14) ?
    C23 C22 Fe1 C14 . . . . -41.3(4) ?
    C21 C22 Fe1 C14 . . . . -160.0(2) ?
    C23 C22 Fe1 C17 . . . . -115.62(18) ?
    C21 C22 Fe1 C17 . . . . 125.74(16) ?
    C23 C22 Fe1 C15 . . . . 168.48(19) ?
    C21 C22 Fe1 C15 . . . . 49.8(3) ?
    C23 C22 Fe1 C19 . . . . 36.85(17) ?
    C21 C22 Fe1 C19 . . . . -81.80(17) ?
    C21 C22 Fe1 C23 . . . . -118.6(3) ?
    C23 C22 Fe1 C16 . . . . -157.91(16) ?
    C21 C22 Fe1 C16 . . . . 83.44(18) ?
    C18 C14 Fe1 C21 . . . . 169.91(19) ?
    C15 C14 Fe1 C21 . . . . 50.9(2) ?
    C13 C14 Fe1 C21 . . . . -67.8(2) ?
    C18 C14 Fe1 C20 . . . . -156.55(12) ?
    C15 C14 Fe1 C20 . . . . 84.43(12) ?
    C13 C14 Fe1 C20 . . . . -34.27(16) ?
    C15 C14 Fe1 C18 . . . . -119.02(13) ?
    C13 C14 Fe1 C18 . . . . 122.28(17) ?
    C18 C14 Fe1 C22 . . . . -42.3(3) ?
    C15 C14 Fe1 C22 . . . . -161.3(3) ?
    C13 C14 Fe1 C22 . . . . 80.0(3) ?
    C18 C14 Fe1 C17 . . . . 37.98(11) ?
    C15 C14 Fe1 C17 . . . . -81.04(10) ?
    C13 C14 Fe1 C17 . . . . 160.26(15) ?
    C18 C14 Fe1 C15 . . . . 119.02(13) ?
    C13 C14 Fe1 C15 . . . . -118.70(16) ?
    C18 C14 Fe1 C19 . . . . -114.22(12) ?
    C15 C14 Fe1 C19 . . . . 126.75(11) ?
    C13 C14 Fe1 C19 . . . . 8.06(15) ?
    C18 C14 Fe1 C23 . . . . -73.92(14) ?
    C15 C14 Fe1 C23 . . . . 167.05(13) ?
    C13 C14 Fe1 C23 . . . . 48.36(18) ?
    C18 C14 Fe1 C16 . . . . 81.57(11) ?
    C15 C14 Fe1 C16 . . . . -37.45(10) ?
    C13 C14 Fe1 C16 . . . . -156.15(15) ?
    C16 C17 Fe1 C21 . . . . -75.88(16) ?
    C18 C17 Fe1 C21 . . . . 164.60(14) ?
    C16 C17 Fe1 C20 . . . . -45.2(4) ?
    C18 C17 Fe1 C20 . . . . -164.8(3) ?
    C16 C17 Fe1 C18 . . . . 119.52(14) ?
    C16 C17 Fe1 C22 . . . . -116.25(13) ?
    C18 C17 Fe1 C22 . . . . 124.22(13) ?
    C16 C17 Fe1 C14 . . . . 81.68(10) ?
    C18 C17 Fe1 C14 . . . . -37.84(10) ?
    C16 C17 Fe1 C15 . . . . 37.64(10) ?
    C18 C17 Fe1 C15 . . . . -81.88(11) ?
    C16 C17 Fe1 C19 . . . . 169.54(17) ?
    C18 C17 Fe1 C19 . . . . 50.0(2) ?
    C16 C17 Fe1 C23 . . . . -158.08(11) ?
    C18 C17 Fe1 C23 . . . . 82.39(13) ?
    C18 C17 Fe1 C16 . . . . -119.52(14) ?
    C16 C15 Fe1 C21 . . . . 82.47(15) ?
    C14 C15 Fe1 C21 . . . . -157.90(12) ?
    C16 C15 Fe1 C20 . . . . 125.98(13) ?
    C14 C15 Fe1 C20 . . . . -114.40(11) ?
    C16 C15 Fe1 C18 . . . . -81.72(11) ?
    C14 C15 Fe1 C18 . . . . 37.91(9) ?
    C16 C15 Fe1 C22 . . . . 47.3(3) ?
    C14 C15 Fe1 C22 . . . . 166.9(2) ?
    C16 C15 Fe1 C14 . . . . -119.63(14) ?
    C16 C15 Fe1 C17 . . . . -37.47(11) ?
    C14 C15 Fe1 C17 . . . . 82.15(10) ?
    C16 C15 Fe1 C19 . . . . 167.07(12) ?
    C14 C15 Fe1 C19 . . . . -73.31(13) ?
    C16 C15 Fe1 C23 . . . . -160.1(3) ?
    C14 C15 Fe1 C23 . . . . -40.4(4) ?
    C14 C15 Fe1 C16 . . . . 119.63(14) ?
    C23 C19 Fe1 C21 . . . . -80.70(18) ?
    C20 C19 Fe1 C21 . . . . 38.73(18) ?
    C23 C19 Fe1 C20 . . . . -119.4(2) ?
    C23 C19 Fe1 C18 . . . . 81.91(15) ?
    C20 C19 Fe1 C18 . . . . -158.67(15) ?
    C23 C19 Fe1 C22 . . . . -37.07(16) ?
    C20 C19 Fe1 C22 . . . . 82.36(18) ?
    C23 C19 Fe1 C14 . . . . 125.06(14) ?
    C20 C19 Fe1 C14 . . . . -115.51(16) ?
    C23 C19 Fe1 C17 . . . . 46.7(2) ?
    C20 C19 Fe1 C17 . . . . 166.12(17) ?
    C23 C19 Fe1 C15 . . . . 166.27(13) ?
    C20 C19 Fe1 C15 . . . . -74.30(18) ?
    C20 C19 Fe1 C23 . . . . 119.4(2) ?
    C23 C19 Fe1 C16 . . . . -160.0(3) ?
    C20 C19 Fe1 C16 . . . . -40.6(4) ?
    C19 C23 Fe1 C21 . . . . 82.13(17) ?
    C22 C23 Fe1 C21 . . . . -37.89(19) ?
    C19 C23 Fe1 C20 . . . . 37.54(15) ?
    C22 C23 Fe1 C20 . . . . -82.5(2) ?
    C19 C23 Fe1 C18 . . . . -115.24(14) ?
    C22 C23 Fe1 C18 . . . . 124.75(18) ?
    C19 C23 Fe1 C22 . . . . 120.0(2) ?
    C19 C23 Fe1 C14 . . . . -74.06(16) ?
    C22 C23 Fe1 C14 . . . . 165.93(16) ?
    C19 C23 Fe1 C17 . . . . -158.19(13) ?
    C22 C23 Fe1 C17 . . . . 81.80(19) ?
    C19 C23 Fe1 C15 . . . . -42.5(4) ?
    C22 C23 Fe1 C15 . . . . -162.5(3) ?
    C22 C23 Fe1 C19 . . . . -120.0(2) ?
    C19 C23 Fe1 C16 . . . . 168.13(17) ?
    C22 C23 Fe1 C16 . . . . 48.1(3) ?
    C17 C16 Fe1 C21 . . . . 124.13(14) ?
    C15 C16 Fe1 C21 . . . . -116.43(15) ?
    C17 C16 Fe1 C20 . . . . 165.95(13) ?
    C15 C16 Fe1 C20 . . . . -74.62(15) ?
    C17 C16 Fe1 C18 . . . . -37.82(10) ?
    C15 C16 Fe1 C18 . . . . 81.62(11) ?
    C17 C16 Fe1 C22 . . . . 81.54(15) ?
    C15 C16 Fe1 C22 . . . . -159.02(14) ?
    C17 C16 Fe1 C14 . . . . -81.83(10) ?
    C15 C16 Fe1 C14 . . . . 37.61(10) ?
    C15 C16 Fe1 C17 . . . . 119.44(14) ?
    C17 C16 Fe1 C15 . . . . -119.44(14) ?
    C17 C16 Fe1 C19 . . . . -162.1(3) ?
    C15 C16 Fe1 C19 . . . . -42.7(3) ?
    C17 C16 Fe1 C23 . . . . 48.0(2) ?
    C15 C16 Fe1 C23 . . . . 167.39(19) ?
loop_
    _geom_hbond_atom_site_label_D
    _geom_hbond_atom_site_label_H
    _geom_hbond_atom_site_label_A
    _geom_hbond_site_symmetry_A
    _geom_hbond_distance_DH
    _geom_hbond_distance_HA
    _geom_hbond_distance_DA
    _geom_hbond_angle_DHA
    _geom_hbond_publ_flag
    C7 H7 O4 4_565 0.93 2.46 3.157(2) 131 yes
    C15 H15 O3 4_566 0.98 2.52 3.303(2) 137 yes
    C16 H16 O4 4_566 0.98 2.59 3.547(2) 166 yes
    C13 H13 O5 . 0.98 2.40 2.820(2) 105 yes
    C24 H24B O3 . 0.96 2.42 3.014(3) 120 yes
    O2 H2C N1 . 0.82 2.15 2.6414(19) 119 yes
    C2 H2A O4 . 0.97 2.42 2.761(2) 100 yes
data_global
_journal_date_recd_electronic     2009-05-08
_journal_date_accepted     2009-05-16
_journal_name_full     'Acta Crystallographica, Section E'
_journal_year     2009
_journal_volume     65
_journal_issue      6
_journal_page_first     m687
_journal_page_last     m688
_journal_paper_category     QM
_journal_coeditor_code     BT2949
_publ_contact_author_name     'Dr L. Sudha'
_publ_contact_author_address
;
Department of Physics
SRM University
Ramapuram Campus
Chennai 600 089
India
;
_publ_contact_author_email     'sudharose18@gmail.com'
_publ_contact_author_fax     '91 44 22491777'
_publ_contact_author_phone     '91 44 24911709'
_publ_section_title
;\
Methyl
5-ferrocenyl-5a-hydroxy-1-methyl-10-oxo-2,3,3a,4,5a,10-hexahydro-1<i>H</i>-\
indeno[1,2:2',3']furo[3',4'-<i>b</i>]pyrrole-3a-carboxylate
;
loop_
    _publ_author_name
    _publ_author_address
    'E. Theboral Sugi Kamala'
;
Department of Physics
Easwari Engineering College
Ramapuram
Chennai 600 089
India
;
    'S. Nirmala'
;
Department of Physics
Easwari Engineering College
Ramapuram
Chennai 600 089
India
;
    'L. Sudha'
;
Department of Physics
SRM University
Ramapuram Campus
Chennai 600 089
India
;
    'S. Kathiravan'
;
Department of Organic Chemistry
University of Madras
Guindy Campus
Chennai 600 025
India
;
    'R. Raghunathan'
;
Department of Organic Chemistry
University of Madras
Guindy Campus
Chennai 600 025
India
;
