# Supplementary material for: Methyl 5-ferrocenyl-5a-hydr­oxy-1-methyl-10-oxo-2,3,3a,4,5a,10-hexa­hydro-1H-indeno[1,2:2′,3′]furo[3′,4′-b]pyrrole-3a-carboxyl­ate
Source: Acta Crystallogr Sect E Struct Rep Online. 2009 May 29;65(Pt 6):m687–8. doi: 10.1107/S1600536809018583 (PMC2969822; doi:10.1107/S1600536809018583)
Supplement: Supplementary file 2 [file e-65-0m687-Isup2.hkl]

#
# h,k,l, Fc-squared, Fo-squared, sigma(Fo-squared) and status flag
#
data_I
_shelx_title ' rrsk345 in P 21/n'
_shelx_refln_list_code          4
_shelx_F_calc_maximum      206.50
_exptl_crystal_F_000      1016.00
_reflns_d_resolution_high  0.6682
 
loop_
 _symmetry_equiv_pos_as_xyz
 'x, y, z'
 '-x+1/2, y+1/2, -z+1/2'
 '-x, -y, -z'
 'x-1/2, -y-1/2, z-1/2'
 
_cell_length_a     7.7292
_cell_length_b    24.7713
_cell_length_c    11.8120
_cell_angle_alpha  90.000
_cell_angle_beta   93.445
_cell_angle_gamma  90.000
 
_shelx_F_squared_multiplier     1.000
 
loop_
 _refln_index_h
 _refln_index_k
 _refln_index_l
 _refln_F_squared_calc
 _refln_F_squared_meas
 _refln_F_squared_sigma
 _refln_observed_status
   2   0   0     1960.24     1829.77     21.49 o
   4   0   0      199.99      148.63      8.67 o
   6   0   0       14.17       11.09      3.21 o
   8   0   0       48.69       51.24     10.85 o
  10   0   0       24.24       29.38     12.16 o
   1   1   0    18549.62    17481.50    267.76 o
   2   1   0     2096.04     2211.83     19.43 o
   3   1   0     1161.54     1120.51     11.66 o
   4   1   0     5548.03     5726.42     53.32 o
   5   1   0     1561.36     1580.19     16.92 o
   6   1   0      395.46      345.19      6.51 o
   7   1   0        1.86        2.95      4.93 o
   8   1   0      119.27      108.10      7.21 o
   9   1   0        0.29        4.61      6.81 o
  10   1   0      113.42      125.11     15.61 o
  11   1   0       15.62       20.69      6.52 o
   0   2   0      195.24       -0.21      0.21 o
   1   2   0     5327.57     5942.24     54.49 o
   2   2   0     8669.87     9094.01     71.75 o
   3   2   0     2784.58     2800.36     29.07 o
   4   2   0     3487.79     3785.93     36.00 o
   5   2   0       29.21       17.69      3.33 o
   6   2   0        1.40       -0.10      1.93 o
   7   2   0     1311.70     1308.22     17.27 o
   8   2   0      187.09      189.25     10.91 o
   9   2   0        3.99        0.46      7.10 o
  10   2   0        7.31        8.22      6.35 o
  11   2   0       69.99       80.62      9.40 o
   1   3   0    12578.33    12543.07    175.87 o
   2   3   0      389.84      400.22      4.42 o
   3   3   0      168.19      183.31     12.54 o
   4   3   0     2348.99     2438.49     26.14 o
   5   3   0      155.96      171.30      4.17 o
   6   3   0      990.02      986.30     12.15 o
   7   3   0      147.46      158.32      6.58 o
   8   3   0        0.98       -3.45      4.83 o
   9   3   0       36.54       48.01      8.29 o
  10   3   0       21.14       27.73      6.79 o
  11   3   0       24.22       26.18     10.06 o
   0   4   0    13233.70    13739.54    314.20 o
   1   4   0    29274.06    27375.29    342.35 o
   2   4   0     3347.27     3808.89     30.57 o
   3   4   0      533.81      410.84      7.52 o
   4   4   0      590.75      599.05      8.20 o
   5   4   0       87.82      104.02      5.98 o
   6   4   0      821.75      816.54     10.62 o
   7   4   0       28.92       27.78      3.97 o
   8   4   0      129.14      125.43      7.63 o
   9   4   0      333.79      313.87     11.52 o
  10   4   0        0.44        8.00      6.15 o
  11   4   0       85.70       86.06     14.45 o
   1   5   0    15564.63    15627.51    118.19 o
   2   5   0     4434.03     5101.20     38.39 o
   3   5   0       39.06       14.43      1.09 o
   4   5   0     3484.94     3618.05     37.61 o
   5   5   0     2739.28     2743.41     29.71 o
   6   5   0       34.56       40.89      4.38 o
   7   5   0      747.64      698.73     13.03 o
   8   5   0      313.94      320.84     11.12 o
   9   5   0        5.12       12.15      5.66 o
  10   5   0       24.12       14.17      6.43 o
  11   5   0        0.11       -0.75      8.33 o
   0   6   0     7384.51     8018.11    103.01 o
   1   6   0      386.40      359.98      3.66 o
   2   6   0       18.47       29.58      1.71 o
   3   6   0      129.14      141.69      2.40 o
   4   6   0     1451.92     1692.73     18.88 o
   5   6   0      471.81      510.48      7.92 o
   6   6   0       33.37       33.63      2.60 o
   7   6   0        0.52        0.72      3.37 o
   8   6   0      139.40      154.44      8.26 o
   9   6   0       57.24       56.41      6.77 o
  10   6   0       79.88       91.82      8.15 o
  11   6   0       33.85       41.11     17.95 o
   1   7   0      977.00     1079.61      8.92 o
   2   7   0       42.62       57.89      2.87 o
   3   7   0     2668.83     2899.37     27.91 o
   4   7   0     1331.38     1283.81     13.49 o
   5   7   0      298.52      274.69      8.06 o
   6   7   0      319.58      334.92      6.76 o
   7   7   0        8.87        8.99      3.33 o
   8   7   0       42.88       33.33      4.71 o
   9   7   0       27.43       28.51      5.27 o
  10   7   0       11.28       16.13      7.79 o
  11   7   0        3.19       13.50      8.74 o
   0   8   0     5897.02     5983.35     69.86 o
   1   8   0      105.88      121.11      1.97 o
   2   8   0     4172.04     4517.63     36.49 o
   3   8   0     2479.71     2565.30     24.98 o
   4   8   0      108.94      130.06      4.92 o
   5   8   0      148.19      151.44      4.41 o
   6   8   0      789.74      806.92     11.53 o
   7   8   0      202.83      183.74      6.12 o
   8   8   0      141.76      150.27      6.75 o
   9   8   0      148.76      159.34      9.17 o
  10   8   0       22.57       13.07      8.09 o
  11   8   0       30.09       17.27      9.08 o
   1   9   0     4248.95     4570.44     36.75 o
   2   9   0      160.31      229.17      3.16 o
   3   9   0     1436.99     1502.40     16.28 o
   4   9   0     7548.76     7657.11     77.61 o
   5   9   0       18.08       15.82      2.09 o
   6   9   0     1602.09     1532.27     25.11 o
   7   9   0       26.72       21.77      4.43 o
   8   9   0      440.27      398.19     12.11 o
   9   9   0        3.43        5.44      5.62 o
  10   9   0       20.48       13.00      8.04 o
  11   9   0       44.19       48.52     13.85 o
   0  10   0      602.59      478.74      7.12 o
   1  10   0      245.73      370.14     14.56 o
   2  10   0      411.82      377.01      4.32 o
   3  10   0     2938.14     3064.90     27.19 o
   4  10   0      701.99      816.77      9.31 o
   5  10   0      114.15      102.95      3.79 o
   6  10   0      390.48      410.38     12.29 o
   7  10   0      172.30      198.03     11.54 o
   8  10   0      135.74      139.16     10.24 o
   9  10   0      222.55      212.03     10.13 o
  10  10   0      154.53      161.83     12.18 o
  11  10   0       15.32       20.20     15.94 o
   1  11   0      126.86      134.58      2.58 o
   2  11   0     3004.21     3240.13     27.15 o
   3  11   0     1350.77     1305.59     13.89 o
   4  11   0     1822.25     1895.43     24.16 o
   5  11   0      152.80      140.83      5.52 o
   6  11   0        1.96        1.53      3.82 o
   7  11   0     1425.09     1355.00     28.42 o
   8  11   0       13.92       15.57      5.30 o
   9  11   0        3.21       15.19      6.11 o
  10  11   0        7.87       17.63      7.88 o
  11  11   0       76.96       58.85     10.84 o
   0  12   0     9196.33     9442.50    105.89 o
   1  12   0      222.73      317.58      4.67 o
   2  12   0     2972.10     2947.39     24.95 o
   3  12   0     7258.01     8033.24     81.58 o
   4  12   0        0.44       12.05      4.26 o
   5  12   0        0.34        2.17      2.63 o
   6  12   0      396.85      388.58     10.74 o
   7  12   0        0.32        0.30      4.94 o
   8  12   0      282.68      293.08     10.67 o
   9  12   0        0.48        3.93      5.73 o
  10  12   0       32.85       32.93     13.16 o
   1  13   0     1886.79     2032.65     18.71 o
   2  13   0      169.69      212.81      4.95 o
   3  13   0     4296.26     4480.99     46.98 o
   4  13   0      696.30      708.14     11.30 o
   5  13   0     1669.13     1592.15     21.76 o
   6  13   0       26.64       27.39      4.68 o
   7  13   0       75.32       74.77      6.39 o
   8  13   0       14.60       14.64      5.40 o
   9  13   0        4.77       13.03      6.07 o
  10  13   0       17.60       14.25      7.96 o
   0  14   0     2317.31     2412.96     29.12 o
   1  14   0     3462.22     3577.17     29.88 o
   2  14   0      559.69      542.66      6.20 o
   3  14   0     4017.35     4049.43     42.87 o
   4  14   0      235.71      254.65      6.27 o
   5  14   0      111.79      117.42      4.99 o
   6  14   0       39.70       33.58      4.93 o
   7  14   0        5.60       13.11      4.96 o
   8  14   0       70.94       88.46      7.20 o
   9  14   0      188.05      215.56     19.18 o
  10  14   0        0.20        0.18      7.62 o
   1  15   0      989.39     1052.35     11.41 o
   2  15   0      841.81      820.20      8.60 o
   3  15   0      175.58      182.80      6.54 o
   4  15   0     1266.97     1253.80     17.62 o
   5  15   0      154.26      134.16      5.17 o
   6  15   0      345.31      348.30     10.52 o
   7  15   0       19.65       17.11      5.76 o
   8  15   0       36.99       44.30      6.29 o
   9  15   0        3.77       -5.80      5.80 o
  10  15   0        0.86       -4.07      8.24 o
   0  16   0     3999.49     4133.60     48.39 o
   1  16   0     1524.45     1672.82     15.24 o
   2  16   0      466.18      444.93      5.31 o
   3  16   0       46.74       40.10      2.90 o
   4  16   0      564.72      556.89      9.91 o
   5  16   0       94.68      114.25      6.23 o
   6  16   0      330.13      302.21      9.74 o
   7  16   0      574.84      539.70     16.42 o
   8  16   0       77.10       91.41      7.66 o
   9  16   0        9.49       19.34      8.83 o
  10  16   0        9.80        3.22      6.83 o
   1  17   0      386.20      465.72      7.28 o
   2  17   0      690.91      784.83      8.87 o
   3  17   0      150.09      162.86      4.96 o
   4  17   0       15.09       13.80      2.78 o
   5  17   0      655.16      657.86     14.03 o
   6  17   0      458.47      438.38     11.85 o
   7  17   0      258.12      285.28     10.55 o
   8  17   0       11.94       15.53      5.66 o
   9  17   0       31.93       20.00      6.76 o
  10  17   0        5.28       10.17      8.93 o
   0  18   0      297.22      281.10      6.30 o
   1  18   0       49.20       52.62      2.53 o
   2  18   0       72.41       88.46      3.22 o
   3  18   0       94.24       99.59      3.89 o
   4  18   0      510.02      472.06      9.24 o
   5  18   0       41.91       27.11      4.31 o
   6  18   0      255.10      249.85      9.30 o
   7  18   0       66.60       60.85      9.32 o
   8  18   0      272.68      278.22     11.07 o
   9  18   0        0.22       -5.79      5.91 o
  10  18   0      134.37      153.71     14.13 o
   1  19   0     1455.55     1417.35     13.63 o
   2  19   0      687.23      753.05     13.34 o
   3  19   0        2.51        3.41      2.53 o
   4  19   0        1.45        2.07      3.64 o
   5  19   0       86.26       88.67      8.28 o
   6  19   0      223.22      219.24      9.51 o
   7  19   0       68.82       77.34      7.47 o
   8  19   0       58.04       49.57      6.84 o
   9  19   0       26.75       23.86      6.88 o
   0  20   0      304.94      337.61      7.27 o
   1  20   0     1704.74     1743.08     18.88 o
   2  20   0        0.50        1.94      1.99 o
   3  20   0      772.53      727.10     22.59 o
   4  20   0        1.58       -1.57      3.48 o
   5  20   0       76.77       50.40      5.25 o
   6  20   0       37.82       43.54      5.60 o
   7  20   0      256.49      249.57     11.17 o
   8  20   0       53.91       58.08      9.08 o
   9  20   0        2.24        1.85      6.35 o
   1  21   0     1982.99     1966.22     27.41 o
   2  21   0       56.36       55.24      5.50 o
   3  21   0        0.65        1.01      3.38 o
   4  21   0     1040.75      972.03     21.45 o
   5  21   0       14.21       13.44      4.48 o
   6  21   0     1015.79     1042.87     20.74 o
   7  21   0        0.16       -4.46      5.11 o
   8  21   0       20.78       10.30      6.21 o
   9  21   0       25.68       11.83      9.99 o
   0  22   0     4244.71     4194.18    104.95 o
   1  22   0      291.11      331.41      8.10 o
   2  22   0      128.99      138.05      5.44 o
   3  22   0      128.96      128.74      6.49 o
   4  22   0       18.74       20.52      4.53 o
   5  22   0        4.52        2.98      4.41 o
   6  22   0       55.31       58.24      6.39 o
   7  22   0      150.12      133.91      8.44 o
   8  22   0        0.61       -1.19      7.45 o
   9  22   0       86.60       92.44     13.33 o
   1  23   0      571.54      583.89     11.20 o
   2  23   0      504.64      484.23     11.76 o
   3  23   0      288.67      279.27     18.19 o
   4  23   0       12.47       11.65      4.31 o
   5  23   0      345.41      343.19     10.93 o
   6  23   0        9.51        7.69      5.69 o
   7  23   0      296.71      319.81     21.41 o
   8  23   0      127.38      147.40     14.59 o
   9  23   0       22.74       23.93     11.13 o
   0  24   0       39.96       87.92      7.19 o
   1  24   0       43.63       51.96      4.93 o
   2  24   0      444.25      462.65     11.71 o
   3  24   0       30.33       54.45      5.38 o
   4  24   0       19.49       17.66      4.84 o
   5  24   0      175.60      182.97     13.25 o
   6  24   0      251.59      241.58     10.01 o
   7  24   0       69.78       80.67      8.17 o
   8  24   0      148.17      173.03     14.89 o
   1  25   0        1.75       -1.16      5.01 o
   2  25   0      191.28      196.56     18.16 o
   3  25   0      483.76      477.53     13.36 o
   4  25   0       68.65       66.25      6.16 o
   5  25   0      789.60      794.20     17.57 o
   6  25   0      233.45      214.00     16.20 o
   7  25   0      157.21      156.93     14.15 o
   8  25   0        2.69       -1.11     10.14 o
   0  26   0       16.62       15.23      8.05 o
   1  26   0      950.72      935.21     31.41 o
   2  26   0      263.34      238.12     11.53 o
   3  26   0      390.94      375.22     11.34 o
   4  26   0       93.15       90.59      8.68 o
   5  26   0        0.04        9.37      5.91 o
   6  26   0       77.87       78.15      8.97 o
   7  26   0       14.38       20.07     10.21 o
   8  26   0       17.26       14.43     14.40 o
   1  27   0       58.90       88.62      7.93 o
   2  27   0      564.39      542.57     16.66 o
   3  27   0       62.13       57.01     11.14 o
   4  27   0      419.23      442.15     12.83 o
   5  27   0      140.69      154.94      8.58 o
   6  27   0        1.13       11.90      5.77 o
   7  27   0        0.06        0.15     13.75 o
   0  28   0      563.55      527.39     23.51 o
   1  28   0      249.94      277.60     25.54 o
   2  28   0       99.80      103.41      8.66 o
   3  28   0       46.71       51.17      7.56 o
   4  28   0        0.28       -5.45      5.45 o
   5  28   0       51.00       66.16      8.04 o
   6  28   0       43.11       52.71     10.37 o
   7  28   0        1.79        9.17      9.96 o
   1  29   0        4.77       14.25      6.17 o
   2  29   0        1.49       -5.79      5.79 o
   3  29   0      489.01      513.47     16.97 o
   4  29   0      129.49      126.49      9.41 o
   5  29   0       80.81       91.79     13.06 o
   6  29   0       81.76       79.77     17.11 o
   7  29   0       33.84       44.64     17.26 o
   0  30   0       78.63      100.64     12.46 o
   1  30   0       12.21       10.83      6.34 o
   2  30   0      323.70      317.74     13.75 o
   3  30   0        0.29        8.27      6.29 o
   4  30   0        2.93        0.68      6.49 o
   5  30   0        3.04        5.18      6.36 o
   6  30   0       19.18       10.62     14.15 o
   1  31   0       44.03       42.28      7.74 o
   2  31   0      115.26      113.31     11.47 o
   3  31   0       62.64       52.99      8.44 o
   4  31   0      186.81      205.68     18.49 o
   5  31   0       22.39       20.75     14.04 o
   6  31   0       37.52       37.51     16.03 o
   0  32   0        5.60       -6.25      9.20 o
   1  32   0      158.25      167.27     25.37 o
   2  32   0       35.12       45.18      9.97 o
   3  32   0      155.84      192.21     11.54 o
   4  32   0        1.51       -8.76      8.76 o
   5  32   0       34.41       54.73     16.34 o
   1  33   0        0.02        8.03      7.37 o
   2  33   0      250.41      247.89     13.64 o
   3  33   0        2.24       -4.39      6.86 o
   4  33   0      124.70      110.28     10.20 o
   5  33   0       20.88       12.23     14.54 o
   0  34   0       58.09       52.16     12.85 o
   1  34   0      439.91      430.39     19.12 o
   2  34   0       18.77       16.66      7.80 o
   3  34   0        4.16       -6.85      6.85 o
   4  34   0       20.83       23.51     14.57 o
   1  35   0       11.06       27.87      8.37 o
   2  35   0       66.03       69.30      9.49 o
   3  35   0       41.98       38.31      8.86 o
   0  36   0      230.51      221.37     19.44 o
   1  36   0       12.39       11.06      8.12 o
   2  36   0       71.95       77.18     10.45 o
 -11   0   1       28.96       38.56      9.70 o
  -9   0   1      334.96      295.47     20.40 o
  -7   0   1      162.16      165.97      9.15 o
  -5   0   1      633.47      589.74     11.55 o
  -3   0   1     2437.78     2324.11     31.96 o
  -1   0   1      226.37      233.49      3.31 o
   1   0   1    23972.92    22880.71    237.59 o
   3   0   1       16.09       29.32      2.59 o
   5   0   1     2682.87     2727.89     38.28 o
   7   0   1     1285.16     1317.47     49.71 o
   9   0   1      148.47      175.46     15.72 o
  11   0   1       58.46       38.54     14.04 o
 -11   1   1        2.70        3.02      6.05 o
 -10   1   1       64.55       65.45      6.79 o
  -9   1   1       55.71       52.15      8.18 o
  -8   1   1      764.17      770.62     27.82 o
  -7   1   1        2.51       -2.74      2.78 o
  -6   1   1     1033.19     1060.18     13.00 o
  -5   1   1      541.29      530.92      7.65 o
  -4   1   1     2310.67     2467.59     24.45 o
  -3   1   1     2860.01     3116.25     27.52 o
  -2   1   1     2061.58     2131.33     18.89 o
  -1   1   1     5968.42     6213.75     49.28 o
   0   1   1     1134.78       -0.54      0.54 o
   1   1   1    22629.06    21020.52    147.10 o
   2   1   1     1533.88     1423.58     13.34 o
   3   1   1     2477.57     2700.03     23.86 o
   4   1   1     6270.94     6489.90     60.06 o
   5   1   1      890.21      876.81     10.50 o
   6   1   1       46.82       45.66      2.74 o
   7   1   1       35.43       46.84      4.11 o
   8   1   1       45.77       39.61      5.40 o
   9   1   1      108.52       92.11      9.26 o
  10   1   1       13.42       13.53      8.61 o
  11   1   1        3.58        1.89      8.47 o
 -11   2   1       46.73       37.12      6.93 o
 -10   2   1      235.98      217.22     10.77 o
  -9   2   1       62.14       58.40      6.83 o
  -8   2   1       92.55      101.40      7.26 o
  -7   2   1       21.40       23.32      3.47 o
  -6   2   1       26.68       36.11      2.80 o
  -5   2   1      744.24      749.39      9.65 o
  -4   2   1     3370.65     3421.33     32.95 o
  -3   2   1     3036.16     3279.85     28.88 o
  -2   2   1     1546.93     1668.86     14.07 o
  -1   2   1     6159.24     6545.94     59.58 o
   0   2   1    12581.38    10025.67    250.95 o
   1   2   1     1783.29     1862.72     14.90 o
   2   2   1      545.61      640.51      5.02 o
   3   2   1      123.04      134.82      3.44 o
   4   2   1      888.98      925.88     10.44 o
   5   2   1       44.83       40.11      2.36 o
   6   2   1      315.92      317.11      5.90 o
   7   2   1      138.20      140.37      5.82 o
   8   2   1      798.55      739.05     20.38 o
   9   2   1      234.58      228.31     15.65 o
  10   2   1       11.52        7.89      7.75 o
  11   2   1        6.41        4.58      6.88 o
 -11   3   1        1.87        0.15      7.07 o
 -10   3   1        7.16        7.11      6.29 o
  -9   3   1       85.33       98.13      7.77 o
  -8   3   1       26.80       32.09      5.50 o
  -7   3   1      744.14      761.27     12.04 o
  -6   3   1        7.04       11.64      4.04 o
  -5   3   1     2350.25     2328.89     23.79 o
  -4   3   1      288.76      344.52      8.02 o
  -3   3   1      103.83      116.42      2.81 o
  -2   3   1      195.12      234.70      3.13 o
  -1   3   1     8793.08     8976.65     81.34 o
   0   3   1    12136.03    11498.79    131.54 o
   1   3   1    14193.31    14334.50    159.05 o
   2   3   1     7078.43     7460.37     53.52 o
   3   3   1    10717.05    11084.27     94.21 o
   4   3   1      530.26      632.55      7.78 o
   5   3   1      647.08      595.53      8.63 o
   6   3   1        6.72        3.94      2.05 o
   7   3   1      435.50      414.76      9.35 o
   8   3   1       33.08       27.84      5.54 o
   9   3   1        0.40        5.24      6.94 o
  10   3   1        8.82        3.97      7.39 o
  11   3   1        4.99        3.70     11.07 o
 -11   4   1        5.38        1.54      7.51 o
 -10   4   1       39.09       28.38      7.03 o
  -9   4   1        2.42        5.80      5.61 o
  -8   4   1      789.58      690.39     20.55 o
  -7   4   1      139.88      130.86      4.72 o
  -6   4   1       58.34       62.60      3.16 o
  -5   4   1       50.19       42.01      2.88 o
  -4   4   1        3.37        5.08      1.59 o
  -3   4   1     1627.11     1712.49     15.80 o
  -2   4   1      377.59      502.65      5.42 o
  -1   4   1     1174.00     1266.19     11.51 o
   0   4   1     5971.22     6603.66     62.03 o
   1   4   1     5831.24     6083.47     68.38 o
   2   4   1     1142.42     1246.13     10.13 o
   3   4   1     1249.92     1373.74     14.07 o
   4   4   1      246.68      321.78      4.49 o
   5   4   1      162.40      165.93      3.89 o
   6   4   1      196.59      195.01      4.27 o
   7   4   1       88.01       95.08      5.02 o
   8   4   1     1077.78     1100.91     33.14 o
   9   4   1       35.14       39.03      8.27 o
  10   4   1       52.36       41.36      8.54 o
  11   4   1       70.48       72.12      8.49 o
 -11   5   1        1.20       14.17      9.15 o
 -10   5   1      100.90       97.72     10.77 o
  -9   5   1       75.63       85.66      6.45 o
  -8   5   1      155.72      161.13      7.11 o
  -7   5   1      184.78      188.65      5.54 o
  -6   5   1      879.48      833.04     10.10 o
  -5   5   1      411.06      472.66      6.16 o
  -4   5   1     6355.40     6407.45     55.01 o
  -3   5   1       14.02       10.08      1.27 o
  -2   5   1       73.15      112.52      4.24 o
  -1   5   1      299.99      331.77      5.37 o
   0   5   1     2723.07     2940.24     23.80 o
   1   5   1     5031.04     5326.61     60.23 o
   2   5   1      905.15      973.09      9.24 o
   3   5   1     1501.00     1532.12     13.31 o
   4   5   1     2295.61     2296.59     21.09 o
   5   5   1     3875.90     4165.41     40.04 o
   6   5   1      140.94      153.49      4.03 o
   7   5   1       21.33       14.33      3.03 o
   8   5   1       13.77       15.85      6.61 o
   9   5   1       44.40       44.29      8.18 o
  10   5   1        8.18       10.90      6.13 o
  11   5   1       18.52       11.65      6.88 o
 -11   6   1      267.00      259.82     15.50 o
 -10   6   1        1.81       -4.37     13.33 o
  -9   6   1      237.39      246.21     11.02 o
  -8   6   1       30.15       24.33      6.74 o
  -7   6   1      221.43      199.49      6.45 o
  -6   6   1       65.82       71.35      3.06 o
  -5   6   1      249.73      271.40      4.79 o
  -4   6   1        1.68       -0.75      1.71 o
  -3   6   1     2511.55     2554.55     26.96 o
  -2   6   1      159.29      152.64      2.81 o
  -1   6   1     2287.32     2423.09     25.34 o
   0   6   1       42.43       57.01      1.34 o
   1   6   1     6818.77     7207.66     61.89 o
   2   6   1     6083.82     6540.55     55.76 o
   3   6   1       61.25       62.42      2.00 o
   4   6   1       28.13       28.94      1.62 o
   5   6   1     3014.61     3048.51     27.91 o
   6   6   1      200.78      196.22      5.81 o
   7   6   1      707.72      683.66     12.91 o
   8   6   1        0.23        5.47      5.55 o
   9   6   1      221.12      220.60     12.19 o
  10   6   1       18.21       21.95      6.55 o
  11   6   1        2.63       -0.07      6.95 o
 -11   7   1       15.89       15.79      9.33 o
 -10   7   1       11.04        1.59      7.65 o
  -9   7   1       70.08       73.08      7.48 o
  -8   7   1     1027.37      989.84     20.24 o
  -7   7   1      701.00      678.51     11.60 o
  -6   7   1      608.31      584.67      8.07 o
  -5   7   1      480.07      522.88      8.17 o
  -4   7   1     1251.29     1390.68     16.80 o
  -3   7   1       45.57       43.86      2.49 o
  -2   7   1      595.18      641.68      6.74 o
  -1   7   1     8617.33     9031.63     76.13 o
   0   7   1      276.91      252.24      3.20 o
   1   7   1      627.11      617.21      6.20 o
   2   7   1     1854.28     1810.57     16.38 o
   3   7   1     2016.18     2104.82     20.60 o
   4   7   1     3438.88     3518.75     31.08 o
   5   7   1      664.98      678.55      8.71 o
   6   7   1        1.35        1.50      2.52 o
   7   7   1      349.22      327.03      8.98 o
   8   7   1        8.99        3.62      4.89 o
   9   7   1        2.65       -4.54      7.09 o
  10   7   1       50.66       44.05     10.06 o
  11   7   1       17.69        2.62     12.41 o
 -11   8   1       11.41       22.95      9.70 o
 -10   8   1        3.86        7.16      9.24 o
  -9   8   1       62.35       52.43      9.62 o
  -8   8   1       93.47       92.18      7.23 o
  -7   8   1      301.86      323.96     13.27 o
  -6   8   1       79.12       78.95      3.94 o
  -5   8   1      369.02      390.67      6.29 o
  -4   8   1      711.86      620.40      8.69 o
  -3   8   1       74.04       48.81      2.08 o
  -2   8   1     1052.39      988.99      9.76 o
  -1   8   1      313.65      260.78      3.25 o
   0   8   1     1251.92     1228.93     11.54 o
   1   8   1      138.00      103.10      2.93 o
   2   8   1        1.14        3.73      0.99 o
   3   8   1     1021.88     1148.69     11.07 o
   4   8   1        7.17       12.22      2.04 o
   5   8   1      538.57      510.09      9.67 o
   6   8   1      524.31      533.51      9.50 o
   7   8   1      235.63      245.98      9.36 o
   8   8   1      486.04      492.95     17.45 o
   9   8   1      117.79      106.54      7.63 o
  10   8   1      115.91      134.28     11.25 o
  11   8   1        0.03       -4.98      9.57 o
 -11   9   1        2.17        2.81     19.87 o
 -10   9   1        1.07        4.15      7.91 o
  -9   9   1       53.36       69.46     10.96 o
  -8   9   1       56.73       56.02      6.47 o
  -7   9   1      350.92      338.46      9.20 o
  -6   9   1      219.07      208.79      8.06 o
  -5   9   1      470.35      417.00     12.59 o
  -4   9   1     1567.95     1601.18     18.29 o
  -3   9   1     6620.87     6958.34     64.78 o
  -2   9   1        8.18        8.69      1.25 o
  -1   9   1     2593.08     2768.28     23.03 o
   0   9   1     4163.76     4541.09     39.40 o
   1   9   1     6199.09     6246.68     53.19 o
   2   9   1     5418.44     6237.37     50.74 o
   3   9   1     3826.01     3754.53     35.49 o
   4   9   1      191.09      217.37      4.76 o
   5   9   1     1289.27     1340.54     15.11 o
   6   9   1       99.83       92.02      7.10 o
   7   9   1      524.95      494.43     10.51 o
   8   9   1       26.07       22.04      4.57 o
   9   9   1       94.90       86.05      7.46 o
  10   9   1        9.16        1.77     12.39 o
  11   9   1       28.35       37.32      9.75 o
 -11  10   1       80.94       72.29     11.11 o
 -10  10   1      167.01      170.67     18.31 o
  -9  10   1       26.60       26.78      6.38 o
  -8  10   1       79.67       66.24      6.94 o
  -7  10   1       20.46        5.45      3.93 o
  -6  10   1       16.22       19.24      4.24 o
  -5  10   1       43.21       56.47      2.88 o
  -4  10   1       30.07       48.67      2.69 o
  -3  10   1     1624.78     1636.26     20.29 o
  -2  10   1     8093.26     8588.52     78.53 o
  -1  10   1     1108.32     1040.18      9.59 o
   0  10   1     4787.02     5119.23     44.31 o
   1  10   1       15.97       19.16      2.47 o
   2  10   1      550.66      761.04      7.76 o
   3  10   1     2220.32     2288.11     22.50 o
   4  10   1     1195.88     1292.38     15.69 o
   5  10   1     1212.23     1241.99     14.24 o
   6  10   1        7.31        7.03      3.10 o
   7  10   1      127.40      134.28      7.35 o
   8  10   1      352.68      326.70     11.89 o
   9  10   1        4.27        4.86      5.72 o
  10  10   1        0.53        1.25     13.10 o
  11  10   1        0.06        4.17      8.96 o
 -11  11   1        7.91        4.90      8.58 o
 -10  11   1        0.22        9.12      7.92 o
  -9  11   1        6.63        1.32      5.78 o
  -8  11   1      204.02      195.95      9.26 o
  -7  11   1      205.16      214.55      7.85 o
  -6  11   1     2058.22     2064.86     32.28 o
  -5  11   1      388.76      355.68      6.40 o
  -4  11   1     1998.34     2038.49     22.64 o
  -3  11   1      539.15      624.67      8.45 o
  -2  11   1      725.33      776.19      8.93 o
  -1  11   1     2304.86     2377.75     20.21 o
   0  11   1      260.87      275.99      7.89 o
   1  11   1     3217.16     3484.22     28.41 o
   2  11   1     4664.54     4708.53     41.11 o
   3  11   1     2846.34     2967.05     28.67 o
   4  11   1     6925.92     6951.56     64.71 o
   5  11   1      404.39      365.81      7.12 o
   6  11   1        6.83        2.74      3.84 o
   7  11   1       84.82       81.52      6.16 o
   8  11   1       97.90       82.06      7.24 o
   9  11   1       25.14       34.12      8.59 o
  10  11   1       13.72       10.67      7.80 o
 -10  12   1        3.07       -1.14      6.76 o
  -9  12   1      105.90      100.68     10.99 o
  -8  12   1        7.93        7.60      5.35 o
  -7  12   1        1.07       -0.40      4.71 o
  -6  12   1       10.28        8.83      4.57 o
  -5  12   1      165.10      144.14      6.43 o
  -4  12   1      227.82      229.18     10.17 o
  -3  12   1     6208.24     6167.15     62.53 o
  -2  12   1     2782.33     3094.21     29.78 o
  -1  12   1     5436.87     5557.53     45.24 o
   0  12   1     1270.31     1427.91     13.75 o
   1  12   1     3644.65     4022.77     38.19 o
   2  12   1        0.92        2.45      1.77 o
   3  12   1       79.41      117.93      9.97 o
   4  12   1       64.41       85.93      3.04 o
   5  12   1      886.11      845.59     12.02 o
   6  12   1      514.48      480.02     12.76 o
   7  12   1      221.93      206.52      8.44 o
   8  12   1        5.56        7.80      4.96 o
   9  12   1      157.25      159.84      9.08 o
  10  12   1       11.21       20.88      7.83 o
 -10  13   1       16.80       24.79     10.25 o
  -9  13   1        7.77       14.43      6.21 o
  -8  13   1      269.19      251.57     11.20 o
  -7  13   1      284.15      276.74     10.42 o
  -6  13   1        5.61        7.85      4.19 o
  -5  13   1      174.04      179.84      8.26 o
  -4  13   1     1371.96     1399.61     16.80 o
  -3  13   1      917.24     1018.59     20.41 o
  -2  13   1       99.51      105.58      3.73 o
  -1  13   1      245.54      294.06      8.01 o
   0  13   1       18.29        7.53      2.43 o
   1  13   1     5350.29     5938.90     55.52 o
   2  13   1     6714.97     7138.27     61.63 o
   3  13   1     1048.62     1148.66     12.61 o
   4  13   1     1312.34     1313.63     14.49 o
   5  13   1       54.70       44.76      3.28 o
   6  13   1      390.55      367.56     10.25 o
   7  13   1       12.33       16.44      4.70 o
   8  13   1        6.44        4.66      5.66 o
   9  13   1       12.80        8.74      5.85 o
  10  13   1       74.37       49.76      9.06 o
 -10  14   1       59.14       61.05      8.46 o
  -9  14   1       20.71       19.56      6.45 o
  -8  14   1        9.49       14.33      5.75 o
  -7  14   1        1.33        2.84      5.02 o
  -6  14   1       12.10       17.51      4.67 o
  -5  14   1       13.12       16.07      3.14 o
  -4  14   1      422.23      387.46      6.72 o
  -3  14   1     1768.74     1724.38     41.24 o
  -2  14   1     6761.43     7027.88     60.92 o
  -1  14   1      588.09      621.60      6.82 o
   0  14   1     1731.49     1654.87     15.94 o
   1  14   1     1573.89     1730.25     27.24 o
   2  14   1      843.01      933.68     13.22 o
   3  14   1      242.02      297.92      4.98 o
   4  14   1       31.77       30.46      2.56 o
   5  14   1      244.50      232.27      5.77 o
   6  14   1      932.70      967.62     18.27 o
   7  14   1        3.32       -2.09      4.43 o
   8  14   1      298.01      309.93     11.13 o
   9  14   1       27.38       32.91      6.51 o
  10  14   1        1.39       -4.53      7.42 o
 -10  15   1        4.68       10.15      7.08 o
  -9  15   1       70.82       79.23      8.18 o
  -8  15   1       27.50       32.02      6.33 o
  -7  15   1      939.95      997.19     20.15 o
  -6  15   1      484.10      458.48     22.91 o
  -5  15   1     1250.57     1202.59     20.90 o
  -4  15   1      289.13      312.49      7.34 o
  -3  15   1      977.98     1003.23     12.76 o
  -2  15   1        3.37        8.70      2.16 o
  -1  15   1      278.01      295.62      5.27 o
   0  15   1      528.66      570.61     10.78 o
   1  15   1     3321.57     3319.55     32.39 o
   2  15   1      405.18      463.47     12.56 o
   3  15   1     1192.84     1257.73     13.86 o
   4  15   1      862.82      877.03     15.05 o
   5  15   1       15.04       19.21      3.66 o
   6  15   1        1.01        2.44      4.09 o
   7  15   1       98.68       99.74      7.64 o
   8  15   1        3.66        8.74      5.28 o
   9  15   1       44.72       33.82      9.90 o
  10  15   1       19.31       15.48      8.14 o
 -10  16   1       64.68       77.34     13.26 o
  -9  16   1       25.37       37.51      7.18 o
  -8  16   1       52.17       53.64      6.77 o
  -7  16   1        4.22        9.14      5.17 o
  -6  16   1       56.92       60.37      5.66 o
  -5  16   1      414.92      380.94     10.50 o
  -4  16   1      966.68      947.55     14.64 o
  -3  16   1     1101.45     1156.13     18.01 o
  -2  16   1     2420.79     2466.46     23.03 o
  -1  16   1      170.00      193.01      3.60 o
   0  16   1     3034.13     3196.30     27.29 o
   1  16   1     1200.34     1375.66     15.11 o
   2  16   1       47.89       54.54      2.93 o
   3  16   1      377.90      334.42      5.54 o
   4  16   1       22.19       18.00      2.46 o
   5  16   1      583.20      561.52      9.39 o
   6  16   1        7.15       -0.41      4.00 o
   7  16   1        5.27        4.28      4.90 o
   8  16   1       52.78       46.70      6.37 o
   9  16   1       18.85       13.97      6.42 o
  10  16   1       24.60       30.86     10.57 o
 -10  17   1        3.91        9.50     10.81 o
  -9  17   1       80.83       95.47      8.59 o
  -8  17   1       23.35       13.32      5.96 o
  -7  17   1       19.14       19.47      5.63 o
  -6  17   1      199.05      225.04     12.64 o
  -5  17   1       29.19       22.42      4.29 o
  -4  17   1      446.53      475.73      9.53 o
  -3  17   1      221.83      274.79      7.65 o
  -2  17   1      770.35      791.37      9.62 o
  -1  17   1       42.65       51.38      2.25 o
   0  17   1     1362.39     1406.72     13.41 o
   1  17   1      146.43      178.85      5.16 o
   2  17   1     2323.68     2519.93     25.73 o
   3  17   1      903.87      948.90     12.72 o
   4  17   1      182.81      198.58      5.60 o
   5  17   1      438.16      453.81      9.91 o
   6  17   1       63.11       90.71      8.07 o
   7  17   1        3.84       15.63      4.95 o
   8  17   1       43.17       48.93      6.93 o
   9  17   1        0.07       -5.67      5.67 o
  10  17   1        2.72        7.90     15.23 o
 -10  18   1        0.06        2.14      7.34 o
  -9  18   1       35.05       34.42      7.29 o
  -8  18   1       79.56       68.21      7.48 o
  -7  18   1       14.28       11.16      5.32 o
  -6  18   1       35.42       35.55      5.43 o
  -5  18   1       27.74       34.82      4.74 o
  -4  18   1      116.45       74.41      5.30 o
  -3  18   1     3704.64     3651.92     44.23 o
  -2  18   1       61.64       83.31      2.79 o
  -1  18   1      564.09      550.12      7.32 o
   0  18   1      201.09      237.33      4.22 o
   1  18   1      513.55      523.60      8.07 o
   2  18   1      150.70      220.13      5.09 o
   3  18   1       52.66       48.54      4.65 o
   4  18   1     1020.89      898.40     12.65 o
   5  18   1        6.01        9.67      3.80 o
   6  18   1        9.27        5.69      4.21 o
   7  18   1      556.08      574.58     17.77 o
   8  18   1       35.79       45.95      6.43 o
   9  18   1       74.15       79.84      7.93 o
  10  18   1        1.88        0.19     10.29 o
  -9  19   1       52.54       69.59      8.25 o
  -8  19   1       94.51       83.86     11.39 o
  -7  19   1       96.61      101.46      7.81 o
  -6  19   1      532.48      507.09     13.27 o
  -5  19   1      226.92      224.26      8.67 o
  -4  19   1      159.11      166.69     10.99 o
  -3  19   1        0.20        5.80      3.31 o
  -2  19   1      391.64      360.30      8.16 o
  -1  19   1        0.15        3.73      1.73 o
   0  19   1      163.60      163.98      3.76 o
   1  19   1       33.21       35.45      2.34 o
   2  19   1     2155.03     2166.98     22.87 o
   3  19   1      183.60      166.01      4.88 o
   4  19   1        8.05       15.06      3.31 o
   5  19   1        9.50        5.57      3.77 o
   6  19   1       29.85       30.07      4.97 o
   7  19   1      161.90      165.24     10.01 o
   8  19   1        2.09       -0.55      5.60 o
   9  19   1       25.84       22.71     10.67 o
  -9  20   1        4.77       -0.10      9.44 o
  -8  20   1       13.30       16.23      6.34 o
  -7  20   1       54.50       63.29      6.78 o
  -6  20   1       10.34       14.42      6.63 o
  -5  20   1      296.08      289.80      9.87 o
  -4  20   1      120.79      142.18      6.85 o
  -3  20   1       39.73       31.52      4.29 o
  -2  20   1     1337.30     1343.76     19.20 o
  -1  20   1      461.23      480.07      6.49 o
   0  20   1     1189.48     1216.80     12.36 o
   1  20   1     1320.83     1379.79     14.93 o
   3  20   1        9.83        9.16      2.49 o
   4  20   1      206.58      185.29      8.25 o
   5  20   1       88.20       87.28      9.78 o
   6  20   1       95.29      121.05      6.92 o
   7  20   1       20.74       22.72      5.48 o
   8  20   1      152.08      166.51      9.24 o
   9  20   1        0.66        1.64     13.27 o
  -9  21   1      126.38      139.09     24.25 o
  -8  21   1      131.21      148.32      9.39 o
  -7  21   1      198.50      206.53      9.97 o
  -6  21   1       26.92       44.99      6.19 o
  -5  21   1      106.69      136.21      7.23 o
  -4  21   1       94.72       80.23      6.16 o
  -3  21   1      373.60      404.59     10.52 o
  -2  21   1      782.38      814.40     13.90 o
  -1  21   1      181.11      195.57      5.95 o
   0  21   1      872.80      892.59     14.32 o
   1  21   1      496.29      541.53     15.32 o
   2  21   1       47.81       53.68      3.00 o
   3  21   1       23.71       22.01      4.75 o
   4  21   1       45.59       41.99      4.82 o
   5  21   1      419.45      415.70     11.31 o
   6  21   1      102.06      118.93      7.04 o
   7  21   1       31.68       37.15      5.97 o
   8  21   1        7.66        4.18      9.57 o
   9  21   1       97.99      119.76     13.99 o
  -9  22   1      131.78      143.56     17.71 o
  -8  22   1        0.85       -5.71      5.73 o
  -7  22   1       51.72       45.58      6.87 o
  -6  22   1        0.03        5.21      5.28 o
  -5  22   1      388.89      420.28     12.10 o
  -4  22   1      278.16      255.56      9.13 o
  -3  22   1      298.38      289.76      9.21 o
  -2  22   1     1475.01     1491.10     23.84 o
  -1  22   1     1131.35     1181.26     25.75 o
   0  22   1      381.68      398.51     13.38 o
   1  22   1     1586.56     1681.52     27.84 o
   2  22   1      238.54      211.63     10.48 o
   3  22   1        4.10        4.36      3.17 o
   4  22   1       34.56       44.66      4.20 o
   5  22   1      374.61      347.55     12.43 o
   6  22   1      587.79      577.59     14.55 o
   7  22   1      138.77      156.29     13.08 o
   8  22   1      100.89      116.43     28.99 o
   9  22   1        0.34       14.61     10.50 o
  -9  23   1       25.16       21.28     10.88 o
  -8  23   1       48.99       62.62     14.83 o
  -7  23   1      199.11      205.89     10.22 o
  -6  23   1      284.62      289.16     11.19 o
  -5  23   1      258.37      268.44     10.26 o
  -4  23   1       35.53       30.42      5.04 o
  -3  23   1      119.70      127.93     12.68 o
  -2  23   1      193.04      217.77      9.35 o
  -1  23   1        0.78       13.83      3.87 o
   0  23   1      203.81      183.52      6.49 o
   1  23   1      174.88      223.87      6.93 o
   2  23   1     2106.54     2089.11     32.25 o
   3  23   1      312.57      305.21      9.55 o
   4  23   1      519.44      541.77     13.03 o
   5  23   1       14.18       18.21      4.99 o
   6  23   1      315.04      320.63     11.20 o
   7  23   1      145.07      124.53     12.04 o
   8  23   1        0.27        7.12      9.77 o
  -8  24   1       74.22       76.49      8.40 o
  -7  24   1      118.05      134.13      8.99 o
  -6  24   1       43.74       63.28      9.74 o
  -5  24   1       10.32       10.95      5.22 o
  -4  24   1       32.68       29.08      5.18 o
  -3  24   1     1462.60     1379.33     24.35 o
  -2  24   1        8.37       17.20      4.53 o
  -1  24   1     1997.99     1965.80     49.24 o
   0  24   1      260.35      260.23      9.44 o
   1  24   1      200.22      210.34      7.02 o
   3  24   1        0.00        2.09      5.89 o
   4  24   1       15.99       20.36      4.70 o
   5  24   1       45.86       50.35      5.77 o
   6  24   1       66.53       60.49     12.13 o
   7  24   1       83.74       90.09     11.81 o
   8  24   1      147.95      139.54     13.91 o
  -8  25   1        0.77        6.70     10.28 o
  -7  25   1      110.61      136.31     12.18 o
  -6  25   1      116.14      123.36      9.13 o
  -5  25   1      258.53      259.17     11.51 o
  -4  25   1      213.09      217.52      9.08 o
  -3  25   1       94.50      109.89      7.50 o
  -2  25   1       25.72       35.78     10.03 o
  -1  25   1        0.86       16.40      4.27 o
   0  25   1      138.71      156.79      7.40 o
   1  25   1      226.12      236.65     10.86 o
   2  25   1      531.75      523.45     12.92 o
   3  25   1       88.94       92.22      6.23 o
   4  25   1      410.64      399.91     11.58 o
   5  25   1       89.71       81.33      9.15 o
   6  25   1       56.84       47.96     10.40 o
   7  25   1       64.19       57.82     11.40 o
   8  25   1        5.42       12.35     10.61 o
  -8  26   1       81.70       85.96     19.08 o
  -7  26   1        0.45        1.12      6.20 o
  -6  26   1      260.36      261.85     11.06 o
  -5  26   1        1.28        2.12      5.05 o
  -4  26   1       75.51       72.83      6.57 o
  -3  26   1       59.70       46.41      6.76 o
  -2  26   1      179.32      194.94     10.52 o
  -1  26   1      475.36      437.78     17.95 o
   0  26   1      861.74      912.17     23.39 o
   1  26   1        2.39       13.79      5.66 o
   2  26   1       60.98       69.30      7.11 o
   3  26   1       21.43       18.60      5.19 o
   4  26   1       90.60       88.93     10.95 o
   5  26   1      116.42      123.98      7.66 o
   6  26   1      426.23      446.79     19.16 o
   7  26   1       25.65       15.66     10.48 o
   8  26   1       32.02       37.68     12.52 o
  -7  27   1      330.15      339.04     13.02 o
  -6  27   1       13.19       17.60      6.98 o
  -5  27   1       84.92       85.85      8.79 o
  -4  27   1       79.30       85.95      8.30 o
  -3  27   1      118.51      115.82     13.54 o
  -2  27   1      160.15      146.70      9.52 o
  -1  27   1       19.52       28.29      6.35 o
   0  27   1      275.69      325.85     13.11 o
   1  27   1      320.37      322.70     12.96 o
   2  27   1       26.63       32.42      6.34 o
   3  27   1      507.88      522.04     13.46 o
   4  27   1       13.05       18.99      5.10 o
   5  27   1      327.69      326.96     12.39 o
   6  27   1        3.58        7.37      8.92 o
   7  27   1       42.67       46.43     11.45 o
  -7  28   1        0.84       16.88     14.73 o
  -6  28   1       25.48       25.03      7.73 o
  -5  28   1       42.60       23.16      7.37 o
  -4  28   1      139.04      158.71     10.31 o
  -3  28   1       83.23       86.32     10.59 o
  -2  28   1      856.87      804.40     21.52 o
  -1  28   1       14.12        8.93      6.10 o
   0  28   1       24.20       31.49      6.62 o
   1  28   1      194.33      196.85     10.85 o
   2  28   1      142.64      136.86      9.29 o
   3  28   1        0.90        4.43      5.59 o
   4  28   1        2.15       -1.79      7.44 o
   5  28   1       20.89       17.22      8.77 o
   6  28   1      107.96      108.89     12.64 o
   7  28   1       57.93       73.91     12.18 o
  -7  29   1       32.20       20.67     15.72 o
  -6  29   1      107.76      111.73     10.11 o
  -5  29   1       10.09        6.13      6.85 o
  -4  29   1       43.79       38.38      7.57 o
  -3  29   1       36.19       52.16     13.17 o
  -2  29   1       46.92       55.57      7.84 o
  -1  29   1        2.40       -1.43      5.95 o
   0  29   1      127.02      171.70     10.18 o
   1  29   1        7.13       21.26      6.66 o
   2  29   1      241.80      261.82     12.45 o
   3  29   1        0.32       -5.20      6.71 o
   4  29   1      261.08      232.44     11.87 o
   5  29   1        0.08       17.60     13.08 o
   6  29   1       42.08       43.11     14.92 o
   7  29   1        7.22        5.54     10.23 o
  -6  30   1        4.30        9.24     13.85 o
  -5  30   1      106.89      112.73      9.95 o
  -4  30   1        2.07       12.98      6.56 o
  -3  30   1       93.62       89.85      9.04 o
  -2  30   1       59.94       75.06      8.75 o
  -1  30   1       54.96       56.76      8.16 o
   0  30   1        6.28        5.16      6.26 o
   1  30   1       19.10       29.93      6.96 o
   2  30   1        2.32        2.18      6.02 o
   3  30   1       30.03       34.28      7.02 o
   4  30   1        8.57        6.00      8.02 o
   5  30   1      143.63      136.23     19.14 o
   6  30   1        0.38        7.56     13.96 o
  -6  31   1      139.41      162.00     20.40 o
  -5  31   1        0.63        2.81      7.52 o
  -4  31   1       27.51       37.55      7.85 o
  -3  31   1      177.79      186.20     11.51 o
  -2  31   1      147.83      164.65     18.03 o
  -1  31   1      163.16      143.58     10.48 o
   0  31   1      175.03      184.70     11.31 o
   1  31   1      109.40      102.70      9.32 o
   2  31   1       69.88       54.55     10.09 o
   3  31   1        5.88       -6.13      6.13 o
   4  31   1       65.03       56.11     14.19 o
   5  31   1        0.41        4.30     13.81 o
   6  31   1        1.79       -5.75     14.04 o
  -5  32   1        0.01        2.42      7.00 o
  -4  32   1        1.39       -4.34      7.04 o
  -3  32   1       21.14       20.15      7.50 o
  -2  32   1      389.48      411.73     16.31 o
  -1  32   1       20.66       19.24      7.44 o
   0  32   1       78.66       89.41      9.24 o
   1  32   1        7.65       -2.94      6.51 o
   2  32   1        3.66        1.62      6.49 o
   3  32   1        1.38       -2.45      8.97 o
   4  32   1        1.32        1.04     12.04 o
   5  32   1        4.54        5.06     14.34 o
  -5  33   1       10.39       25.08     14.46 o
  -4  33   1       43.43       41.35      8.63 o
  -3  33   1       10.56        3.72      9.28 o
  -2  33   1       33.50       49.52     11.05 o
  -1  33   1        6.31        2.71      7.32 o
   0  33   1        2.47       -1.14      7.40 o
   1  33   1        2.85        0.18      6.78 o
   2  33   1        1.77       -1.38      6.82 o
   3  33   1      116.03      118.69     19.92 o
   4  33   1       14.27        4.03     13.39 o
   5  33   1      223.78      263.87     24.89 o
  -4  34   1       57.19       59.39      9.38 o
  -3  34   1      168.53      181.36     13.29 o
  -2  34   1       11.38       14.48      7.84 o
  -1  34   1       41.52       35.68     12.16 o
   0  34   1       32.40       41.35     10.45 o
   1  34   1      105.00      104.90     10.66 o
   2  34   1      131.80      139.08     13.31 o
   3  34   1        0.24        2.52      7.18 o
   4  34   1        1.00       -6.29     12.54 o
  -3  35   1        4.29        8.95      7.84 o
  -2  35   1        1.61       -6.02     10.59 o
  -1  35   1       21.02       26.37      8.54 o
   0  35   1       33.52       25.21     14.78 o
   1  35   1       13.80        8.44      7.92 o
   2  35   1      127.04      137.92     16.57 o
   3  35   1        0.54       14.31     12.50 o
  -2  36   1       15.15       13.14      8.43 o
  -1  36   1      239.94      254.60     28.86 o
   0  36   1        0.38       15.55      8.17 o
   1  36   1       29.15       30.60      8.70 o
   2  36   1       15.17       11.83     11.01 o
 -10   0   2        7.78        3.91      7.78 o
  -8   0   2      633.58      578.13     14.34 o
  -6   0   2     2043.33     2082.30     31.74 o
  -4   0   2     6930.97     7175.96     94.22 o
  -2   0   2    11381.71    11904.14    118.35 o
   0   0   2       60.70       42.30      1.48 o
   2   0   2      822.88      862.97     10.00 o
   4   0   2        4.45       32.26      2.73 o
   6   0   2      945.05      932.35     14.30 o
   8   0   2      291.55      295.70     18.10 o
  10   0   2       19.29       28.38     11.58 o
 -11   1   2       82.68       66.78      8.73 o
 -10   1   2       19.94       22.80      6.07 o
  -9   1   2      100.46       83.80      6.66 o
  -8   1   2      151.87      166.21      6.44 o
  -7   1   2      500.16      493.79      9.47 o
  -6   1   2     1165.77     1149.04     14.08 o
  -5   1   2      297.57      299.38      5.69 o
  -4   1   2       92.99       94.66      4.05 o
  -3   1   2       88.60       94.54      2.36 o
  -2   1   2      699.76      720.98      6.54 o
  -1   1   2    16315.02    16268.54    127.70 o
   0   1   2     3113.96     3311.73     26.56 o
   1   1   2    13254.85    13024.35     85.78 o
   2   1   2      115.07       96.05      1.81 o
   3   1   2     1077.99      970.20      9.13 o
   4   1   2       78.39      101.55      2.37 o
   5   1   2      263.13      271.87      4.18 o
   6   1   2       31.46       43.42      2.36 o
   7   1   2       66.49       73.69      4.64 o
   8   1   2      281.29      273.46     12.60 o
   9   1   2      137.51      118.63     10.09 o
  10   1   2        1.88       -2.47      7.48 o
  11   1   2       25.05       18.52      9.00 o
 -11   2   2       16.37       12.47      7.24 o
 -10   2   2        2.76        2.06      5.62 o
  -9   2   2       12.94        8.14      5.90 o
  -8   2   2       79.81       84.38      6.23 o
  -7   2   2       62.61       57.55      4.50 o
  -6   2   2        2.72        4.37      2.20 o
  -5   2   2     2275.06     2236.50     21.42 o
  -4   2   2     1082.88     1064.98     10.51 o
  -3   2   2     6034.65     5917.55     47.56 o
  -2   2   2     4900.10     4988.95     42.79 o
  -1   2   2    42643.68    35768.52    581.26 o
   0   2   2    10287.83     9990.96     74.26 o
   1   2   2     7752.79     7598.13     54.92 o
   2   2   2      200.58      197.25      3.05 o
   3   2   2     2806.55     3067.32     24.15 o
   4   2   2     1967.27     2194.32     18.08 o
   5   2   2     1012.09     1054.36     10.66 o
   6   2   2      139.21      117.94      3.27 o
   7   2   2      540.75      525.22     11.59 o
   8   2   2      167.33      182.00      8.46 o
   9   2   2        0.46       -3.74      6.49 o
  10   2   2        2.56       -0.81      7.24 o
  11   2   2        0.02       -1.71     13.56 o
 -11   3   2       30.48       40.24      8.25 o
 -10   3   2      128.27      119.71     10.11 o
  -9   3   2       38.60       19.17      5.42 o
  -8   3   2      201.21      194.94      7.81 o
  -7   3   2       19.80       10.08      3.03 o
  -6   3   2      198.68      196.99      4.81 o
  -5   3   2        3.77        6.64      1.79 o
  -4   3   2        5.24        3.67      1.41 o
  -3   3   2      899.64      951.20      9.81 o
  -2   3   2      511.00      631.65      6.72 o
  -1   3   2     2865.59     3108.60     25.10 o
   0   3   2    39454.69    32024.96    483.59 o
   1   3   2      242.46      341.04      3.33 o
   2   3   2     6369.15     6638.40     45.87 o
   3   3   2      404.50      376.37      4.59 o
   4   3   2     1983.10     1953.11     17.06 o
   5   3   2      186.13      215.04      4.07 o
   6   3   2      179.91      198.72      5.55 o
   7   3   2        3.55        6.58      2.97 o
   8   3   2      117.09      120.03      9.27 o
   9   3   2        9.60       17.36      6.97 o
  10   3   2       46.89       34.39      8.45 o
  11   3   2        1.27        5.48      8.65 o
 -11   4   2        4.44        0.49      7.28 o
 -10   4   2        6.33       -1.30      8.30 o
  -9   4   2        3.36        5.46      6.00 o
  -8   4   2        4.81        2.36      4.43 o
  -7   4   2       42.51       39.23      3.52 o
  -6   4   2       94.00       91.60      3.61 o
  -5   4   2     5632.81     5719.91     47.03 o
  -4   4   2     1618.95     1767.86     17.12 o
  -3   4   2     5026.72     5312.75     45.97 o
  -2   4   2     2968.95     3117.03     27.38 o
  -1   4   2     3654.86     3813.66     32.65 o
   0   4   2     1419.10     1391.01     14.21 o
   1   4   2     5146.30     5475.56     51.96 o
   2   4   2     1545.62     1754.10     14.97 o
   3   4   2       99.36      163.25      2.48 o
   4   4   2      120.92      115.60      2.74 o
   5   4   2      701.43      622.92      7.53 o
   6   4   2      166.38      159.05      6.46 o
   7   4   2      159.17      137.70      6.56 o
   8   4   2       66.14       80.07      8.02 o
   9   4   2       57.14       68.37      8.60 o
  10   4   2        5.54        5.55     13.79 o
  11   4   2        0.23       -3.96      7.60 o
 -11   5   2       17.63       17.26      7.86 o
 -10   5   2      118.21      110.43     11.25 o
  -9   5   2       79.87       81.40      7.66 o
  -8   5   2       33.98       30.07      5.78 o
  -7   5   2      972.04      932.30     12.76 o
  -6   5   2       37.62       37.69      2.67 o
  -5   5   2      291.99      303.46      5.39 o
  -4   5   2       65.63       77.62      3.16 o
  -3   5   2     1649.18     1744.52     17.67 o
  -2   5   2    10584.23    10955.86     99.38 o
  -1   5   2     3120.82     3326.09     29.06 o
   0   5   2      853.17      988.74      8.91 o
   1   5   2       40.32       36.98      1.63 o
   2   5   2      198.69      178.25      2.27 o
   3   5   2       14.79       17.67      1.26 o
   4   5   2       29.55       34.06      1.52 o
   5   5   2      616.58      672.63      8.72 o
   6   5   2       15.41       13.51      2.69 o
   7   5   2      268.63      250.87     11.03 o
   8   5   2       25.98       34.97      5.74 o
   9   5   2      202.35      185.36     18.52 o
  10   5   2       38.88       29.58      8.19 o
  11   5   2       21.35       30.09      7.48 o
 -11   6   2        2.55       -4.51      7.48 o
 -10   6   2       36.35       33.87     10.87 o
  -9   6   2        0.24       -5.58      5.58 o
  -8   6   2        0.37       -4.77      4.77 o
  -7   6   2      115.79      120.38      5.26 o
  -6   6   2     1627.34     1615.29     16.92 o
  -5   6   2        8.49        9.38      1.94 o
  -4   6   2      956.85      852.39      9.51 o
  -3   6   2     2534.28     2838.94     27.49 o
  -2   6   2     2488.35     2539.77     24.40 o
  -1   6   2      233.51      192.18      3.11 o
   0   6   2        7.53        7.93      1.94 o
   1   6   2       23.74       19.39      1.47 o
   2   6   2       14.81       10.98      1.60 o
   3   6   2      242.53      235.42      5.46 o
   4   6   2     2128.18     2289.26     28.29 o
   5   6   2     1149.20     1177.04     13.16 o
   6   6   2     1555.69     1533.76     19.18 o
   7   6   2       13.35       20.58      4.73 o
   8   6   2      590.09      580.06     20.20 o
   9   6   2       81.53       83.62      9.05 o
  10   6   2        7.97       10.66      8.04 o
  11   6   2       21.08       19.27      9.01 o
 -11   7   2        2.26        2.92      7.49 o
 -10   7   2      144.18      130.81     11.66 o
  -9   7   2      272.11      272.73     11.37 o
  -8   7   2       35.26       38.89      6.23 o
  -7   7   2     1159.35     1132.38     18.44 o
  -6   7   2       91.51       94.74      3.78 o
  -5   7   2       31.47       34.78      2.38 o
  -4   7   2      381.87      437.83      9.28 o
  -3   7   2       21.44       43.84      2.75 o
  -2   7   2      251.37      228.41      3.45 o
  -1   7   2     4092.65     4371.43     37.97 o
   0   7   2      148.79      122.65      2.20 o
   1   7   2       74.16      134.94      3.15 o
   2   7   2     1577.88     1514.40     19.72 o
   3   7   2     2192.18     2257.13     21.93 o
   4   7   2      193.34      210.20      4.55 o
   5   7   2      472.85      468.48      9.73 o
   6   7   2        0.46        3.24      2.30 o
   7   7   2        3.28       -1.21      4.21 o
   8   7   2       26.52       31.04      5.69 o
   9   7   2       36.07       28.57      7.33 o
  10   7   2       48.30       44.17      7.17 o
  11   7   2      153.03      153.26     10.33 o
 -11   8   2       89.20       76.53      9.68 o
 -10   8   2        9.68       15.88      8.21 o
  -9   8   2        2.31        0.86      5.57 o
  -8   8   2       13.94        6.40      5.47 o
  -7   8   2      835.48      812.80     17.15 o
  -6   8   2       34.59       33.93      3.36 o
  -5   8   2     2071.66     2081.99     20.33 o
  -4   8   2      636.59      646.66      9.25 o
  -3   8   2     3026.31     2907.56     28.21 o
  -2   8   2      873.36      972.11      9.21 o
  -1   8   2     2793.17     2717.94     22.87 o
   0   8   2       19.66       24.50      1.43 o
   1   8   2     2871.55     3272.69     28.96 o
   2   8   2      389.20      427.11      7.67 o
   3   8   2       53.45       82.69      2.15 o
   4   8   2      889.01      988.50     12.35 o
   5   8   2       78.83       68.52      3.90 o
   6   8   2       54.58       57.23      4.97 o
   7   8   2      190.09      219.71      8.78 o
   8   8   2        5.83        4.92      5.07 o
   9   8   2      200.94      202.70      9.23 o
  10   8   2       11.24       12.74      6.20 o
  11   8   2        0.01       -7.77      8.34 o
 -11   9   2        0.72        4.28      7.50 o
 -10   9   2      118.22      137.17     14.69 o
  -9   9   2        7.42        5.18      6.02 o
  -8   9   2      558.01      567.76     19.57 o
  -7   9   2      805.23      765.90     16.48 o
  -6   9   2      519.14      524.21      9.50 o
  -5   9   2      164.09      168.13      4.77 o
  -4   9   2       10.33       23.94      2.17 o
  -3   9   2     1728.52     1873.02     17.72 o
  -2   9   2      139.53      118.98      2.81 o
  -1   9   2      303.79      383.82      4.24 o
   0   9   2     1773.39     1681.04     14.59 o
   1   9   2     2068.86     2348.78     19.83 o
   2   9   2     1960.95     1752.64     22.82 o
   3   9   2     1231.85     1326.55     13.65 o
   4   9   2     2378.29     2447.22     24.25 o
   5   9   2      229.79      222.20      6.42 o
   6   9   2     1039.82      988.52     15.87 o
   7   9   2      124.86      125.96      6.75 o
   8   9   2        2.85       -0.68      4.87 o
   9   9   2        6.19       11.27      7.63 o
  10   9   2       58.95       60.77      7.26 o
  11   9   2       32.58       36.03      9.69 o
 -11  10   2       18.18        8.30      9.18 o
 -10  10   2        0.30        7.30      6.98 o
  -9  10   2        0.16        6.64      6.03 o
  -8  10   2       34.28       21.60      5.71 o
  -7  10   2       26.14       13.85      4.26 o
  -6  10   2      309.81      301.11     10.19 o
  -5  10   2     1413.84     1388.45     15.67 o
  -4  10   2      489.34      470.54      6.93 o
  -3  10   2     1242.53     1190.20     12.04 o
  -2  10   2     3121.19     3378.13     28.26 o
  -1  10   2     1658.82     1734.14     14.44 o
   0  10   2       66.04       65.39      2.36 o
   1  10   2     4889.46     5226.14     42.48 o
   2  10   2     1171.07     1410.42     13.44 o
   3  10   2     3110.21     3248.82     31.02 o
   4  10   2       82.15       61.02      2.63 o
   5  10   2     4254.99     4183.67     50.25 o
   6  10   2      376.76      398.96      9.24 o
   7  10   2        3.77        1.41      4.61 o
   8  10   2       22.60       34.08      5.74 o
   9  10   2       34.21       32.52      5.75 o
  10  10   2        0.72        8.23      7.59 o
 -11  11   2       34.44       39.81      9.95 o
 -10  11   2        9.40       11.65      8.38 o
  -9  11   2      109.65      104.02      8.52 o
  -8  11   2       88.12       80.86      7.10 o
  -7  11   2       78.25       73.06      5.61 o
  -6  11   2      200.56      181.28      9.84 o
  -5  11   2      257.76      268.70      4.75 o
  -4  11   2      408.46      464.63      6.19 o
  -3  11   2       86.68      111.11      3.38 o
  -2  11   2      927.65      975.22      9.54 o
  -1  11   2     8158.55     8849.68     70.98 o
   0  11   2     3238.99     3456.29     45.46 o
   1  11   2     4432.73     4413.78     36.27 o
   2  11   2     1216.38     1318.49     12.74 o
   3  11   2     2183.40     2289.27     22.49 o
   4  11   2      245.23      215.83      5.20 o
   5  11   2      130.69      126.15      5.91 o
   6  11   2      243.43      235.07      6.23 o
   7  11   2       29.72       37.14      4.13 o
   8  11   2       42.83       48.82      4.88 o
   9  11   2      191.56      216.03     12.78 o
  10  11   2       58.69       59.42     14.80 o
 -10  12   2       47.63       56.34      8.33 o
  -9  12   2        0.19        8.67      6.54 o
  -8  12   2        4.02        7.80      7.34 o
  -7  12   2      174.45      179.54      9.32 o
  -6  12   2     1178.50     1180.20     17.53 o
  -5  12   2        9.21       13.26      1.72 o
  -4  12   2     2366.24     2324.69     21.97 o
  -3  12   2     1671.71     1904.30     18.20 o
  -2  12   2     6227.16     6466.38     55.75 o
  -1  12   2        3.60        1.14      1.11 o
   0  12   2      208.92      303.92      5.28 o
   1  12   2      172.97      194.78     10.80 o
   2  12   2      450.89      481.40      6.17 o
   3  12   2       15.32       15.69      1.96 o
   4  12   2      233.30      205.75      5.40 o
   5  12   2     1783.03     1713.96     20.58 o
   6  12   2      621.75      591.22     11.70 o
   7  12   2       45.58       46.08      5.41 o
   8  12   2      170.26      164.12     13.28 o
   9  12   2       33.31       36.86      7.24 o
  10  12   2       35.92       38.31      8.76 o
 -10  13   2       27.26       25.46      9.48 o
  -9  13   2      201.26      224.58     12.68 o
  -8  13   2      485.48      479.72     12.26 o
  -7  13   2     1222.19     1257.15     20.57 o
  -6  13   2      174.32      175.87      8.16 o
  -5  13   2      142.54      127.41      6.14 o
  -4  13   2        2.29       -0.88      1.69 o
  -3  13   2      148.88      147.65      3.83 o
  -2  13   2       26.84       28.87      2.09 o
  -1  13   2      669.19      679.85      8.32 o
   0  13   2     1031.09     1053.97     10.87 o
   1  13   2     1108.24     1052.58     10.18 o
   2  13   2      464.91      437.16      5.52 o
   3  13   2     1998.00     1934.16     19.49 o
   4  13   2      549.63      575.63      7.51 o
   5  13   2      383.17      392.27      7.28 o
   6  13   2      132.96      112.78      5.49 o
   7  13   2      273.26      263.95      9.48 o
   8  13   2        1.33        5.88      4.93 o
   9  13   2        0.73       -2.18      6.73 o
  10  13   2       58.23       83.26     19.31 o
 -10  14   2       44.55       45.18     11.49 o
  -9  14   2       13.52       16.89      6.70 o
  -8  14   2       20.22       24.30      5.44 o
  -7  14   2        8.73        9.47      4.58 o
  -6  14   2       37.00       33.79     10.55 o
  -5  14   2      194.48      225.95      9.40 o
  -4  14   2        1.09        9.29      4.38 o
  -3  14   2     2436.46     2406.96     28.88 o
  -2  14   2      224.83      259.03      4.47 o
  -1  14   2     1114.54     1134.74     11.36 o
   0  14   2      316.71      387.86      5.39 o
   1  14   2        0.43        2.67      1.43 o
   2  14   2     2053.63     2136.55     20.10 o
   3  14   2      404.61      359.05      5.55 o
   4  14   2      364.24      393.33      6.71 o
   5  14   2     1058.06     1076.45     14.39 o
   6  14   2      691.63      653.56     12.44 o
   7  14   2      318.33      340.30     15.22 o
   8  14   2       42.92       36.26      5.85 o
   9  14   2       35.66       18.78      6.30 o
  10  14   2       11.89        7.72      7.84 o
 -10  15   2       26.83       29.51      7.70 o
  -9  15   2       33.17       28.27      7.18 o
  -8  15   2       20.13       19.84      5.38 o
  -7  15   2       79.80       90.28      6.23 o
  -6  15   2     1176.60     1133.28     21.27 o
  -5  15   2       11.35        7.29      4.02 o
  -4  15   2        0.23       -1.03      1.77 o
  -3  15   2      414.34      441.14      6.68 o
  -2  15   2     2015.82     2013.71     19.26 o
  -1  15   2       90.92       83.71      4.17 o
   0  15   2     1277.26     1378.70     13.91 o
   1  15   2     1501.41     1781.27     18.86 o
   2  15   2     4211.87     4353.73     38.82 o
   3  15   2       47.73       71.10      3.56 o
   4  15   2      371.90      373.39      6.60 o
   5  15   2      381.19      373.87      7.27 o
   6  15   2       68.11       88.77      5.15 o
   7  15   2        0.01       -1.77      4.98 o
   8  15   2       56.56       59.53      8.14 o
   9  15   2        5.80        1.05      5.55 o
  10  15   2      215.67      220.69     13.55 o
 -10  16   2       24.84       40.65     10.50 o
  -9  16   2        5.82       12.40      8.47 o
  -8  16   2        6.12        7.00      5.26 o
  -7  16   2        0.29       -5.65      5.92 o
  -6  16   2      610.59      595.64     16.01 o
  -5  16   2      698.09      660.88     18.57 o
  -4  16   2      291.24      274.60      8.48 o
  -3  16   2      257.95      257.46      5.07 o
  -2  16   2     1639.20     1741.47     17.13 o
  -1  16   2      390.81      318.78      4.75 o
   0  16   2      160.76      199.52      7.56 o
   1  16   2      139.17      172.76      7.02 o
   2  16   2      128.81      173.91      3.64 o
   3  16   2      580.75      622.83      8.01 o
   4  16   2       28.20       19.62      2.27 o
   5  16   2      321.33      309.15      6.61 o
   6  16   2      300.61      322.54      9.94 o
   7  16   2      298.45      305.57     10.15 o
   8  16   2       51.11       64.27      6.51 o
   9  16   2       39.81       33.53      6.70 o
  10  16   2        3.89       17.18     15.57 o
 -10  17   2       42.82       53.50      8.73 o
  -9  17   2      164.28      169.25     18.13 o
  -8  17   2       86.09       88.73      6.99 o
  -7  17   2      167.59      158.73      9.73 o
  -6  17   2       66.62       65.76      6.12 o
  -5  17   2       26.70       31.94      4.75 o
  -4  17   2       62.46       50.65      4.85 o
  -3  17   2       45.37       61.20      2.80 o
  -2  17   2       63.61       83.42      3.65 o
  -1  17   2      699.16      738.71      8.26 o
   0  17   2       35.26       55.38      2.40 o
   1  17   2     2921.32     2948.87     29.83 o
   2  17   2      969.00      986.71     10.88 o
   3  17   2       30.57       25.34      2.21 o
   4  17   2       96.66      100.22      3.87 o
   5  17   2      177.41      177.49      5.10 o
   6  17   2       44.83       51.42      4.64 o
   7  17   2       46.32       54.79      7.37 o
   8  17   2      145.45      145.00      8.27 o
   9  17   2       67.75       70.69     19.08 o
  10  17   2       10.96       16.15     15.38 o
 -10  18   2        5.33        3.39      7.59 o
  -9  18   2        8.38       15.14      7.76 o
  -8  18   2       18.65       16.97      5.47 o
  -7  18   2       11.70        6.75      5.41 o
  -6  18   2       92.58      105.51      7.05 o
  -5  18   2       33.91       16.58      4.63 o
  -4  18   2      647.96      682.98     14.74 o
  -3  18   2       59.84       48.67      3.78 o
  -2  18   2     1728.07     1695.12     20.30 o
  -1  18   2     1647.50     1602.10     15.21 o
   0  18   2     1768.62     1817.39     18.03 o
   2  18   2       20.13       19.36      2.18 o
   3  18   2        0.53        0.54      1.36 o
   4  18   2       28.15       34.20      2.67 o
   5  18   2      386.27      388.35     10.33 o
   6  18   2      936.12      930.12     16.11 o
   7  18   2       76.51       82.29      6.42 o
   8  18   2       32.64       30.54      9.40 o
   9  18   2       16.26       27.27     10.17 o
  -9  19   2       11.95       12.49      6.99 o
  -8  19   2       18.44        8.98      5.46 o
  -7  19   2      237.77      215.86      9.88 o
  -6  19   2      159.40      160.81     14.73 o
  -5  19   2       27.36       35.59      5.06 o
  -4  19   2        3.52       -2.45      3.73 o
  -3  19   2      120.65      133.87      6.28 o
  -2  19   2      119.08      125.34      3.56 o
  -1  19   2      333.32      313.32      5.09 o
   0  19   2       13.57        6.85      1.53 o
   1  19   2      679.83      672.13      9.40 o
   2  19   2     1012.66      974.88     12.30 o
   3  19   2      210.04      245.95      5.93 o
   4  19   2       19.11       13.66      2.37 o
   5  19   2      293.69      285.48      9.17 o
   6  19   2       10.13        9.57      4.09 o
   7  19   2       71.95       90.20      7.43 o
   8  19   2        2.75       14.10      9.26 o
   9  19   2       96.28       99.11     15.17 o
  -9  20   2        9.22       -5.21      6.84 o
  -8  20   2        0.01       -4.96      4.96 o
  -7  20   2       67.03       74.47     10.13 o
  -6  20   2       28.52       27.12      6.69 o
  -5  20   2      788.30      786.18     16.97 o
  -4  20   2       73.91       64.91      5.44 o
  -3  20   2      223.79      206.03      9.38 o
  -2  20   2        2.18        2.27      2.41 o
  -1  20   2       70.14       70.15      4.22 o
   0  20   2        8.89        3.53      1.90 o
   1  20   2        0.25        5.54      2.13 o
   2  20   2      169.33      208.56      5.76 o
   3  20   2      684.13      749.97     11.13 o
   4  20   2       57.07       63.08      4.47 o
   5  20   2      289.45      297.44      9.95 o
   6  20   2      254.07      229.37      8.47 o
   7  20   2      670.78      689.06     33.33 o
   8  20   2       59.55       84.33     11.85 o
   9  20   2       33.17       37.29     11.09 o
  -9  21   2       36.19       25.65      7.77 o
  -8  21   2      201.00      202.94     10.17 o
  -7  21   2        8.43        8.37      5.70 o
  -6  21   2      296.03      302.22     15.28 o
  -5  21   2       38.86       35.81      5.45 o
  -4  21   2       36.15       30.86      4.88 o
  -3  21   2       39.99       37.65      4.81 o
  -2  21   2      218.41      211.59      6.69 o
  -1  21   2      567.74      530.16     10.79 o
   0  21   2      103.11       93.15      4.17 o
   1  21   2       63.71       65.31      3.33 o
   2  21   2     1010.74     1020.83     14.51 o
   3  21   2      258.28      231.03      5.88 o
   4  21   2        1.50       -1.05      2.89 o
   5  21   2      311.77      312.38     12.25 o
   6  21   2       38.42       48.58      5.44 o
   7  21   2       68.39       64.75     14.32 o
   8  21   2       35.35       18.70     10.87 o
   9  21   2       22.39       18.53     10.70 o
  -9  22   2        3.09        1.46      6.85 o
  -8  22   2        1.98       -1.23      8.04 o
  -7  22   2        8.95        5.24      7.11 o
  -6  22   2      128.15      114.54      8.08 o
  -5  22   2      104.57      118.09      7.41 o
  -4  22   2      238.07      235.55      9.69 o
  -3  22   2      551.42      543.43     23.20 o
  -2  22   2     1040.03     1011.52     22.84 o
  -1  22   2      354.56      389.50      9.04 o
   0  22   2      592.25      554.04     13.55 o
   1  22   2        0.01       -0.40      3.07 o
   2  22   2       20.97       22.05      3.46 o
   3  22   2      244.92      255.44      9.64 o
   4  22   2      100.30      107.29      5.34 o
   5  22   2      465.99      451.01     11.03 o
   6  22   2      275.05      274.01     14.94 o
   7  22   2      147.71      156.15     13.12 o
   8  22   2       40.33       55.78     10.95 o
   9  22   2       14.88       25.02     10.67 o
  -9  23   2       57.73       59.94      8.82 o
  -8  23   2        0.19        4.41      5.76 o
  -7  23   2       84.25       87.45      8.21 o
  -6  23   2      159.44      172.51      9.03 o
  -5  23   2      174.76      183.79     10.60 o
  -4  23   2       27.85       36.15      7.18 o
  -3  23   2       26.33       32.05      4.98 o
  -2  23   2      202.85      197.57     11.18 o
  -1  23   2       88.27      101.38      5.99 o
   0  23   2       63.40       73.50      4.65 o
   1  23   2     1915.46     1837.18     28.88 o
   2  23   2       76.11       75.79      5.64 o
   3  23   2      755.18      696.07     14.65 o
   4  23   2       40.61       34.35      6.88 o
   5  23   2      210.17      191.84      7.88 o
   6  23   2      109.34      103.84     10.94 o
   7  23   2       10.98       -3.82      8.47 o
   8  23   2        1.42        5.15     13.25 o
  -8  24   2       21.65       17.07      6.95 o
  -7  24   2       24.43       22.00      7.00 o
  -6  24   2      211.71      224.83     10.45 o
  -5  24   2       73.90       80.97      6.89 o
  -4  24   2      424.91      420.70     16.53 o
  -3  24   2        0.04       -2.68      4.34 o
  -2  24   2     1695.97     1572.74     46.54 o
  -1  24   2      171.38      185.03     15.79 o
   0  24   2      169.08      159.91      7.32 o
   2  24   2      197.63      207.40      9.89 o
   3  24   2        4.92        8.95      4.78 o
   4  24   2      277.67      268.42      9.20 o
   5  24   2       23.21       16.54      8.14 o
   6  24   2      489.54      424.42     18.74 o
   7  24   2       12.62       21.24      9.31 o
   8  24   2        2.51       -6.23     13.96 o
  -8  25   2        3.22       -5.24      6.72 o
  -7  25   2       76.17       80.83      8.34 o
  -6  25   2       65.51       82.85      7.86 o
  -5  25   2       30.54       20.94      5.59 o
  -4  25   2       11.14       14.75      5.03 o
  -3  25   2      129.88      139.25      9.05 o
  -2  25   2       10.02       25.31     11.93 o
  -1  25   2      997.66     1066.12     28.68 o
   0  25   2      548.81      572.70     16.53 o
   1  25   2      683.45      654.50     14.44 o
   2  25   2      864.58      890.64     17.60 o
   3  25   2       91.50       99.61      6.35 o
   4  25   2       56.62       65.07      7.83 o
   5  25   2        1.47        8.44      8.80 o
   6  25   2        0.02       13.94      8.76 o
   7  25   2        2.54       19.98     14.54 o
   8  25   2        0.63       -9.48      9.48 o
  -8  26   2        1.25       -6.71      6.71 o
  -7  26   2       12.87       -0.25      6.28 o
  -6  26   2       93.46       95.45      8.07 o
  -5  26   2      162.56      160.37     10.59 o
  -4  26   2       88.72       76.59      8.23 o
  -3  26   2      480.52      459.90     15.67 o
  -2  26   2      290.16      287.10     12.64 o
  -1  26   2       52.85       62.89      7.43 o
   0  26   2       21.61       14.77      5.79 o
   1  26   2      134.40      135.66     10.22 o
   2  26   2       20.39       36.19      5.24 o
   3  26   2      497.28      517.92     13.09 o
   4  26   2       64.30       69.73     10.53 o
   5  26   2      402.68      397.05     17.66 o
   6  26   2        0.24       16.30      9.14 o
   7  26   2       18.27       19.14     10.00 o
   8  26   2        1.47       -8.23     10.58 o
  -7  27   2        2.10       -4.85      7.54 o
  -6  27   2      528.46      533.92     18.70 o
  -5  27   2       11.35       15.58      7.02 o
  -4  27   2      128.11      128.55      9.73 o
  -3  27   2      144.59      143.59      9.71 o
  -2  27   2      538.08      531.46     16.94 o
  -1  27   2       59.11       64.57      9.01 o
   0  27   2      323.29      358.28     13.37 o
   1  27   2       96.32       85.87     11.03 o
   2  27   2      554.90      556.99     16.56 o
   3  27   2      127.82      131.87      7.31 o
   4  27   2      166.34      174.92     10.79 o
   5  27   2       56.70       76.58     13.29 o
   6  27   2       24.82       43.15     11.77 o
   7  27   2       20.62       11.42     10.36 o
  -7  28   2        0.10        1.17      7.55 o
  -6  28   2      211.34      233.27     13.70 o
  -5  28   2       79.93       78.19     12.69 o
  -4  28   2      128.89      138.37     10.15 o
  -3  28   2      386.07      361.96     14.64 o
  -2  28   2      193.13      189.86     28.02 o
  -1  28   2       42.83       44.86      7.05 o
   0  28   2       55.03       78.04      7.79 o
   1  28   2      387.23      383.51     24.56 o
   2  28   2        0.20        5.81      9.13 o
   3  28   2       17.97       12.33      5.91 o
   4  28   2        6.70       -1.78      7.54 o
   5  28   2      196.14      222.33     14.53 o
   6  28   2        7.93       13.88     12.91 o
   7  28   2       34.34       35.14     10.93 o
  -7  29   2       61.33       73.27     11.45 o
  -6  29   2        1.37        5.55      7.46 o
  -5  29   2        5.44       -4.12     15.40 o
  -4  29   2        0.68       -0.72      6.44 o
  -3  29   2       17.16       14.25      6.82 o
  -2  29   2        1.26        5.17      6.33 o
  -1  29   2      603.78      584.76     18.37 o
   0  29   2       73.58       73.64      7.98 o
   1  29   2      272.21      304.12     13.05 o
   2  29   2       31.55       26.87      6.62 o
   3  29   2      141.58      172.60     10.03 o
   4  29   2        4.96        1.11     12.00 o
   5  29   2        4.23       10.08      9.24 o
   6  29   2        4.10        8.33      9.95 o
  -6  30   2        7.87        6.68      7.89 o
  -5  30   2       27.24       22.19      7.88 o
  -4  30   2        5.04        0.40      6.85 o
  -3  30   2       25.61       29.40      7.61 o
  -2  30   2      634.73      595.89     18.81 o
  -1  30   2       75.78      100.37      8.97 o
   0  30   2       16.42       13.84      6.39 o
   1  30   2        0.10        9.42      6.25 o
   2  30   2       41.34       35.70      7.13 o
   3  30   2        7.08       12.23      6.16 o
   4  30   2       84.53      105.24     16.88 o
   5  30   2       11.90       41.27     15.42 o
   6  30   2       26.00       15.76     13.65 o
  -6  31   2       54.69       49.82     10.13 o
  -5  31   2       48.31       63.82      9.78 o
  -4  31   2        0.14       -0.26      6.82 o
  -3  31   2       78.03       72.57     10.07 o
  -2  31   2        4.09       15.94      8.07 o
  -1  31   2      217.80      233.19     12.42 o
   0  31   2       80.01       78.95      8.63 o
   1  31   2      299.36      344.66     14.43 o
   2  31   2       73.39       79.82      8.32 o
   3  31   2      109.19      109.64     14.25 o
   4  31   2       78.72       69.00     15.95 o
   5  31   2        6.47        8.86     14.19 o
   6  31   2       81.85       78.09     17.64 o
  -5  32   2      278.10      261.97     14.52 o
  -4  32   2       36.35       31.46      8.18 o
  -3  32   2      150.08      160.04     11.44 o
  -2  32   2       16.26        8.69      7.28 o
  -1  32   2        1.12        4.64      7.02 o
   0  32   2       43.65       36.40      8.42 o
   1  32   2       30.35       38.76     13.98 o
   2  32   2       10.47       11.76      6.72 o
   3  32   2        3.37        4.62      6.66 o
   4  32   2       35.39       46.06     14.61 o
   5  32   2      127.37      129.71     20.06 o
  -5  33   2        7.95       30.13      8.57 o
  -4  33   2        0.15       -7.08      7.08 o
  -3  33   2       16.00       16.84     10.32 o
  -2  33   2      130.86      120.53     10.87 o
  -1  33   2      185.34      158.06     15.51 o
   0  33   2      117.93      111.77     15.92 o
   1  33   2       26.99       34.68     11.85 o
   2  33   2      118.44      126.62     10.22 o
   3  33   2        5.83        1.76     12.08 o
   4  33   2       23.43       14.11     13.88 o
  -4  34   2        7.43       16.66     11.28 o
  -3  34   2      106.57      108.01     13.21 o
  -2  34   2      180.62      174.51     12.22 o
  -1  34   2       13.89       27.46      8.13 o
   0  34   2        0.58        3.28      7.38 o
   1  34   2       17.42       18.89      7.81 o
   2  34   2       21.14       18.67      7.43 o
   3  34   2       55.13       57.41     15.57 o
   4  34   2       30.71       39.39     15.65 o
  -3  35   2       13.82       17.04      8.13 o
  -2  35   2        0.12       -7.49      7.49 o
  -1  35   2       57.22       41.07      8.68 o
   0  35   2       33.69       26.35      8.49 o
   1  35   2      131.80      131.65     10.99 o
   2  35   2       61.61       47.18     12.66 o
   3  35   2       93.92      112.72     18.41 o
  -2  36   2      145.48      145.53     12.28 o
  -1  36   2        1.82        4.14      8.63 o
   0  36   2      211.59      202.93     13.07 o
   1  36   2        0.19       -1.48      7.69 o
   2  36   2       14.65       19.05      8.10 o
 -11   0   3       29.94       12.89     13.08 o
  -9   0   3       34.24       40.19      8.42 o
  -7   0   3      736.73      694.85     13.03 o
  -5   0   3     7390.15     7343.35     84.26 o
  -3   0   3     1109.88     1192.60     20.21 o
  -1   0   3     6234.85     6627.11     74.79 o
   1   0   3     1042.41      991.37     11.24 o
   3   0   3    31171.63    31556.39    356.59 o
   5   0   3     1857.00     1760.32     28.97 o
   7   0   3      625.09      589.21     16.46 o
   9   0   3       10.07        3.87      9.74 o
  11   0   3        7.27        8.17     12.23 o
 -11   1   3        0.20       -4.94      8.35 o
 -10   1   3       90.37       86.92      8.75 o
  -9   1   3      149.50      164.45     10.14 o
  -8   1   3      245.06      235.81      7.10 o
  -7   1   3       18.45       19.09      2.71 o
  -6   1   3      215.77      213.66      4.85 o
  -5   1   3      120.07      120.90      3.48 o
  -4   1   3      441.39      428.76      5.48 o
  -3   1   3      250.75      262.63      3.68 o
  -2   1   3     7711.84     7931.57     63.16 o
  -1   1   3    23712.31    22095.02    173.19 o
   0   1   3     8766.88     8840.27     69.76 o
   1   1   3      521.67      518.84      4.79 o
   2   1   3     9182.51     9476.89     73.91 o
   3   1   3        3.96       12.48      2.73 o
   4   1   3      610.15      740.26      7.90 o
   5   1   3        1.53        5.32      1.49 o
   6   1   3        0.78       -0.48      1.67 o
   7   1   3       97.34       85.39      4.99 o
   8   1   3      309.52      288.45     12.72 o
   9   1   3      162.46      158.22     12.16 o
  10   1   3        0.95        0.19      7.39 o
  11   1   3        6.63       10.55     13.88 o
 -11   2   3        3.37       -4.90      8.59 o
 -10   2   3        0.10       -3.58      6.24 o
  -9   2   3       38.07       45.31      5.93 o
  -8   2   3       93.15       92.00      5.54 o
  -7   2   3       24.59       22.12      3.03 o
  -6   2   3      121.51      133.34      4.13 o
  -5   2   3       25.06       32.57      3.87 o
  -4   2   3     5639.84     5773.40     47.16 o
  -3   2   3      123.04      113.80      2.68 o
  -2   2   3       48.41       45.42      2.01 o
  -1   2   3       65.68       79.60      3.36 o
   0   2   3     1838.17     1991.13     16.53 o
   1   2   3     1191.70     1199.13      9.18 o
   2   2   3     1486.00     1535.97     13.65 o
   3   2   3      714.93      677.44      6.91 o
   4   2   3     2125.30     2152.09     17.85 o
   5   2   3      293.58      297.59      4.33 o
   6   2   3       12.75       13.88      2.20 o
   7   2   3      292.13      278.48      7.14 o
   8   2   3      179.74      213.62     11.12 o
   9   2   3        1.84        5.77      7.42 o
  10   2   3       57.32       48.45      9.15 o
  11   2   3       36.05       22.59      9.14 o
 -11   3   3       90.24      102.16     12.03 o
 -10   3   3        0.02        8.73      6.65 o
  -9   3   3      736.88      715.03     15.37 o
  -8   3   3        1.02       -2.19      3.87 o
  -7   3   3      225.69      210.74      6.57 o
  -6   3   3     1070.53     1099.75     13.82 o
  -5   3   3       14.77       17.65      2.24 o
  -4   3   3      864.59     1004.28     11.00 o
  -3   3   3     4421.79     4589.59     37.57 o
  -2   3   3     4934.85     5291.93     45.38 o
  -1   3   3     1242.89     1361.18     11.95 o
   0   3   3     1059.39     1041.90      8.74 o
   1   3   3      217.76      232.17      4.37 o
   2   3   3      109.98       99.24      2.05 o
   3   3   3     1991.94     2049.29     18.91 o
   4   3   3     1966.53     2322.60     19.09 o
   5   3   3       41.19       47.71      2.30 o
   6   3   3       15.81       13.49      2.50 o
   7   3   3     1188.79     1129.88     16.01 o
   8   3   3       14.08       15.64      6.30 o
   9   3   3      250.03      238.03     12.77 o
  10   3   3       72.18       60.44     19.52 o
  11   3   3        2.85       12.45     14.63 o
 -11   4   3        7.49       -6.99      9.24 o
 -10   4   3       27.00       11.73      6.98 o
  -9   4   3       15.40       19.11      5.51 o
  -8   4   3      784.01      749.74     17.29 o
  -7   4   3      302.85      284.70      7.55 o
  -6   4   3     2044.24     1932.58     21.34 o
  -5   4   3       78.87       77.47      3.04 o
  -4   4   3     1438.81     1440.77     14.63 o
  -3   4   3     1521.67     1615.05     15.60 o
  -2   4   3      194.12      197.29      3.12 o
  -1   4   3     1142.02     1237.35     11.75 o
   0   4   3      153.23      142.18      2.21 o
   1   4   3      971.23      967.69      8.33 o
   2   4   3        3.65       11.04      1.31 o
   3   4   3     1431.41     1779.96     14.68 o
   4   4   3     5869.00     6146.51     50.70 o
   5   4   3       48.26       56.39      2.22 o
   6   4   3     3232.34     3070.28     31.94 o
   7   4   3      283.86      286.99      8.36 o
   8   4   3        3.09        6.49      6.27 o
   9   4   3       39.15       39.30      7.76 o
  10   4   3        3.56        8.22      7.86 o
  11   4   3       24.61       13.92      8.88 o
 -11   5   3       36.45       24.79     11.03 o
 -10   5   3       52.07       49.95      7.74 o
  -9   5   3       59.21       49.51      6.24 o
  -8   5   3      319.36      351.25     12.51 o
  -7   5   3       51.10       47.51      4.22 o
  -6   5   3      110.02      111.32      4.15 o
  -5   5   3       14.88       13.69      2.19 o
  -4   5   3     1918.78     1876.22     18.28 o
  -3   5   3     1851.20     2186.94     20.39 o
  -2   5   3     4009.42     3839.93     31.43 o
  -1   5   3     1392.31     1416.40     13.27 o
   0   5   3    13389.51    12903.61    102.39 o
   1   5   3     1345.12     1461.78     12.67 o
   2   5   3     9083.30     8821.04     71.24 o
   3   5   3      218.86      245.32      3.42 o
   4   5   3      319.74      357.24      5.77 o
   5   5   3      200.92      205.07      6.10 o
   6   5   3      257.18      243.43      5.68 o
   7   5   3      688.11      678.93     28.24 o
   8   5   3      108.13      107.12      8.83 o
   9   5   3        0.31        0.40     11.03 o
  10   5   3      114.00      133.63     11.35 o
  11   5   3       16.50       11.48      9.32 o
 -11   6   3        1.38        7.83      7.70 o
 -10   6   3        7.81       -0.16      6.72 o
  -9   6   3       91.86      107.49      7.38 o
  -8   6   3       69.74       65.06      6.89 o
  -7   6   3       31.87       21.12      3.85 o
  -6   6   3       12.82        5.13      2.52 o
  -5   6   3     1150.26     1134.80     12.62 o
  -4   6   3       31.10       34.93      2.20 o
  -3   6   3        6.49       15.13      1.80 o
  -2   6   3     1288.89     1544.55     13.73 o
  -1   6   3      200.42      204.86      3.07 o
   0   6   3      869.04      939.51      8.27 o
   1   6   3      650.18      619.16      5.78 o
   2   6   3      160.69      183.65      2.57 o
   3   6   3     7491.44     7596.50     61.72 o
   4   6   3       66.16       74.03      2.50 o
   5   6   3       89.65      106.42      4.02 o
   6   6   3       18.48       16.72      3.00 o
   7   6   3      367.65      378.96     14.28 o
   8   6   3       58.50       49.24      7.10 o
   9   6   3        9.36        7.53     16.07 o
  10   6   3        0.12       -1.44      7.16 o
  11   6   3        1.19       -1.50      6.86 o
 -11   7   3       47.35       35.97      8.64 o
 -10   7   3      134.00      134.28      9.65 o
  -9   7   3       33.18       42.01      6.91 o
  -8   7   3       40.18       39.60      6.39 o
  -7   7   3       12.80        4.06      3.43 o
  -6   7   3       50.09       51.12      3.28 o
  -5   7   3      310.68      342.36      5.83 o
  -4   7   3      534.10      565.77      7.40 o
  -3   7   3     1457.05     1577.08     15.43 o
  -2   7   3      260.07      165.43      3.45 o
  -1   7   3     8103.96     8129.46     64.88 o
   0   7   3     3170.75     3157.49     37.37 o
   1   7   3      773.09      780.05      8.00 o
   2   7   3       27.96       16.88      2.07 o
   3   7   3     1094.10     1173.90     10.84 o
   4   7   3      836.90      848.83      9.33 o
   5   7   3      151.44      168.22      5.07 o
   6   7   3      121.52      120.71      4.76 o
   7   7   3        6.82       12.77      3.95 o
   8   7   3      288.62      292.85     10.51 o
   9   7   3        0.62        4.13      6.64 o
  10   7   3        6.54        5.09      7.84 o
  11   7   3        1.48        7.74      7.08 o
 -11   8   3       16.18        5.35      7.76 o
 -10   8   3        7.23       -5.76      5.76 o
  -9   8   3        0.04       -5.67      5.67 o
  -8   8   3      171.80      165.00      8.94 o
  -7   8   3      180.48      181.28      7.41 o
  -6   8   3      682.73      654.65     10.93 o
  -5   8   3      160.28      150.68      4.08 o
  -4   8   3      977.63      955.26     10.71 o
  -3   8   3      467.73      489.21      8.88 o
  -2   8   3     1373.00     1398.35     13.68 o
  -1   8   3      189.56      228.54      5.68 o
   0   8   3      704.26      761.09      8.27 o
   1   8   3       58.42       70.69      3.16 o
   2   8   3      776.80      788.95     12.02 o
   3   8   3      653.97      641.78      6.52 o
   4   8   3     1976.65     2023.97     21.00 o
   5   8   3     3028.88     3082.61     39.78 o
   6   8   3      524.90      536.07     13.68 o
   7   8   3        0.39        7.68      3.85 o
   8   8   3        4.22        0.85      4.91 o
   9   8   3       27.53       44.62      8.04 o
  10   8   3        7.00        5.09      5.93 o
 -11   9   3       41.96       24.69      9.82 o
 -10   9   3        0.04       -2.08      6.04 o
  -9   9   3      361.95      352.80     21.67 o
  -8   9   3        2.13        4.08      6.37 o
  -7   9   3       40.91       45.22      4.91 o
  -6   9   3        0.05       -0.74      2.86 o
  -5   9   3       53.68       58.35      2.87 o
  -4   9   3      100.05       93.77      3.27 o
  -3   9   3     1285.38     1176.54     13.13 o
  -2   9   3      111.16      113.18      4.03 o
  -1   9   3     6993.05     7071.49     56.83 o
   0   9   3      104.83       70.82      3.79 o
   1   9   3     8167.03     8455.75     89.53 o
   2   9   3      362.85      365.10      7.27 o
   3   9   3      828.49      832.72      9.96 o
   4   9   3        8.50        9.82      2.43 o
   5   9   3      225.00      223.30      9.20 o
   6   9   3      456.75      457.42      9.84 o
   7   9   3      940.50      951.47     16.27 o
   8   9   3       16.12       20.93      5.48 o
   9   9   3       59.50       76.61      8.60 o
  10   9   3        0.92       -5.62      5.62 o
 -11  10   3       38.24       37.98      8.92 o
 -10  10   3        2.93       14.25      6.57 o
  -9  10   3       70.41       71.31      7.94 o
  -8  10   3      202.28      202.99     14.98 o
  -7  10   3      387.64      350.68      9.82 o
  -6  10   3      244.67      259.80      8.18 o
  -5  10   3      276.32      265.77      5.23 o
  -4  10   3     1493.22     1416.69     15.85 o
  -3  10   3        1.07        7.81      1.59 o
  -2  10   3      592.73      595.28      7.10 o
  -1  10   3     3267.93     3547.61     29.48 o
   0  10   3      161.51      158.46      4.83 o
   1  10   3      177.53      207.57      5.12 o
   2  10   3     1526.64     1502.74     20.47 o
   3  10   3     1669.01     1625.71     19.74 o
   4  10   3      245.18      253.32      4.63 o
   5  10   3      165.55      171.96      5.28 o
   6  10   3     1391.87     1338.74     19.86 o
   7  10   3       97.29       96.49      5.70 o
   8  10   3        0.16       -0.53      7.65 o
   9  10   3       33.24       34.20      6.04 o
  10  10   3        4.97        3.86      8.77 o
 -10  11   3      114.89      129.37     12.65 o
  -9  11   3       80.08       91.88      8.29 o
  -8  11   3       38.42       49.27      5.78 o
  -7  11   3      218.86      216.46     10.25 o
  -6  11   3      184.26      171.11      6.87 o
  -5  11   3       17.55       16.81      2.37 o
  -4  11   3      433.93      407.22      6.05 o
  -3  11   3        2.56        8.41      1.70 o
  -2  11   3      438.33      308.82      4.45 o
  -1  11   3      267.20      268.91      4.21 o
   0  11   3     7827.67     8115.63     75.98 o
   1  11   3      688.48      764.98      8.91 o
   2  11   3     5920.26     6090.71     71.95 o
   3  11   3      402.78      503.96     10.68 o
   4  11   3       25.31       33.81      1.99 o
   5  11   3        0.48        5.79      3.19 o
   6  11   3      258.40      263.38      7.74 o
   7  11   3      189.60      172.93      7.04 o
   8  11   3       45.41       47.01      4.85 o
   9  11   3       55.47       45.32      7.20 o
  10  11   3       28.59       34.89     10.01 o
 -10  12   3        2.14        7.95      7.22 o
  -9  12   3       19.32       21.84      6.74 o
  -8  12   3       13.27        6.83      4.77 o
  -7  12   3      189.32      192.75      9.88 o
  -6  12   3       17.49       14.80      2.92 o
  -5  12   3     2353.91     2303.43     26.64 o
  -4  12   3       44.41       40.67      2.30 o
  -3  12   3     1915.86     1918.32     18.62 o
  -2  12   3      225.21      210.47      3.84 o
  -1  12   3      434.47      478.92      5.47 o
   0  12   3       12.19       23.75      1.68 o
   1  12   3     2806.26     2920.67     26.58 o
   2  12   3      145.04      139.85      4.69 o
   3  12   3     1665.20     1674.89     20.51 o
   4  12   3       29.25       28.81      2.25 o
   5  12   3      797.14      748.91     10.71 o
   6  12   3      727.13      722.82     11.22 o
   7  12   3       80.17       95.18      5.06 o
   8  12   3       27.80       26.28      4.42 o
   9  12   3       19.52       14.93      6.88 o
  10  12   3       22.53       26.77      7.96 o
 -10  13   3       51.80       53.98      8.60 o
  -9  13   3       20.74       35.26      8.90 o
  -8  13   3      107.21      117.22     10.72 o
  -7  13   3        4.61        2.61      4.25 o
  -6  13   3      807.98      834.98     15.14 o
  -5  13   3       68.27       83.49      4.36 o
  -4  13   3      230.58      215.17      4.38 o
  -3  13   3      672.95      695.63     11.95 o
  -2  13   3     6707.26     6946.29     56.71 o
  -1  13   3     1689.63     1781.92     17.93 o
   0  13   3     9049.28     9126.88     79.00 o
   1  13   3      560.37      599.76      7.00 o
   2  13   3     1193.48     1137.70     11.48 o
   3  13   3     1420.20     1383.94     17.64 o
   4  13   3       69.35       68.69      2.35 o
   5  13   3      220.05      225.76      6.54 o
   6  13   3       16.18       16.69      3.58 o
   7  13   3       94.01       92.84      5.61 o
   8  13   3       50.22       59.97      6.29 o
   9  13   3        3.50       -0.75     12.68 o
  10  13   3       27.77       24.70      8.05 o
 -10  14   3        0.01        2.92      6.64 o
  -9  14   3        0.01        3.81      6.46 o
  -8  14   3       73.79       77.26     10.79 o
  -7  14   3       53.51       47.97      5.44 o
  -6  14   3      407.26      438.94     10.77 o
  -5  14   3      930.32      917.30     14.71 o
  -4  14   3     1098.53     1074.67     11.93 o
  -3  14   3      118.11      111.09      4.29 o
  -2  14   3     1627.20     1676.23     16.57 o
  -1  14   3      688.14      836.13     10.97 o
   0  14   3      389.55      382.44      6.20 o
   1  14   3        0.36        1.44      1.34 o
   2  14   3     3794.73     3908.80     34.98 o
   3  14   3     1374.63     1423.20     15.70 o
   4  14   3      880.73      863.32     10.07 o
   5  14   3        0.70       -2.61      2.61 o
   6  14   3      116.08      110.10      5.55 o
   7  14   3       21.81       11.44      3.98 o
   8  14   3        8.94        9.58      5.08 o
   9  14   3       23.11       21.88      7.03 o
  10  14   3       42.04       55.61     16.30 o
 -10  15   3        5.99       12.80      7.76 o
  -9  15   3      200.57      224.91     11.54 o
  -8  15   3       33.18       36.06      5.70 o
  -7  15   3        2.98       -0.59      4.29 o
  -6  15   3      217.42      212.59      9.20 o
  -5  15   3       47.70       53.41      7.30 o
  -4  15   3        8.31       10.06      1.99 o
  -3  15   3     1905.98     1877.26     19.98 o
  -2  15   3      103.00      114.78      3.33 o
  -1  15   3     5040.44     5163.06     42.88 o
   0  15   3      943.65     1032.49     11.31 o
   1  15   3     1504.88     1495.41     14.87 o
   2  15   3        2.49        6.91      1.35 o
   3  15   3       99.18      120.99      2.70 o
   4  15   3      652.53      616.20      8.90 o
   5  15   3       40.72       42.90      3.61 o
   6  15   3       74.05       74.93      4.75 o
   7  15   3      168.17      168.97      7.88 o
   8  15   3        1.11       -4.02      8.42 o
   9  15   3       13.72       17.17      9.37 o
  10  15   3        3.33        9.51     13.54 o
 -10  16   3        7.54       -0.72      9.33 o
  -9  16   3        2.65       -6.24      6.24 o
  -8  16   3      322.16      337.90     11.00 o
  -7  16   3       46.16       59.33      6.04 o
  -6  16   3      547.17      536.93     13.87 o
  -5  16   3     1355.19     1348.30     23.60 o
  -4  16   3     1963.15     2047.70     26.86 o
  -3  16   3      277.79      273.32      5.56 o
  -2  16   3       10.76       10.66      1.88 o
  -1  16   3      112.76      124.40      3.19 o
   0  16   3      177.83      187.66      4.08 o
   1  16   3      255.68      266.59      5.05 o
   2  16   3      190.57      199.21      4.51 o
   3  16   3      615.25      639.15      7.57 o
   4  16   3       70.26       79.79      4.61 o
   5  16   3       29.28       34.79      3.48 o
   6  16   3      433.57      428.68      9.79 o
   7  16   3       45.35       52.60      4.95 o
   8  16   3        6.14       -2.80      5.10 o
   9  16   3        0.94       -3.76      8.95 o
  10  16   3       26.97       18.87     14.04 o
 -10  17   3       74.29       89.72      9.76 o
  -9  17   3        6.26        8.21      6.84 o
  -8  17   3      117.49      116.20      7.63 o
  -7  17   3       81.78       75.49      9.29 o
  -6  17   3       30.50       26.09      8.29 o
  -5  17   3       36.77       43.56      5.30 o
  -4  17   3      232.72      231.56     11.62 o
  -3  17   3      202.65      232.05      6.64 o
  -2  17   3     1076.53     1074.83     19.39 o
  -1  17   3      228.84      226.71      4.23 o
   0  17   3      409.96      384.70      6.43 o
   1  17   3      611.15      650.03     13.60 o
   2  17   3      254.73      241.80      6.76 o
   3  17   3        0.62        2.60      2.16 o
   4  17   3      165.35      158.38      4.10 o
   5  17   3      132.93      153.44      4.48 o
   6  17   3        9.51       24.18      3.91 o
   7  17   3        0.68        5.43      4.37 o
   8  17   3      108.79      115.56     11.31 o
   9  17   3       61.39       66.04     11.33 o
 -10  18   3        9.43        2.34      9.36 o
  -9  18   3       71.89       68.75     10.89 o
  -8  18   3       20.00       28.99      6.78 o
  -7  18   3      261.10      264.56      9.64 o
  -6  18   3       51.42       38.86      5.99 o
  -5  18   3      819.93      827.21     17.10 o
  -4  18   3        3.15        4.51      3.97 o
  -3  18   3     1032.23     1075.54     17.38 o
  -2  18   3      831.02      761.68      9.66 o
  -1  18   3      149.77      164.80      4.48 o
   0  18   3        3.79        4.52      2.08 o
   1  18   3      171.79      182.30      4.50 o
   2  18   3      279.41      293.48      5.60 o
   3  18   3     1221.92     1221.96     15.37 o
   4  18   3        1.82       -1.16      1.79 o
   5  18   3       11.41        2.99      2.31 o
   6  18   3      370.77      379.90      9.34 o
   7  18   3      136.44      130.87     11.22 o
   8  18   3       38.80       41.49      9.71 o
   9  18   3        5.85       27.26      9.95 o
  -9  19   3       86.34       82.85     11.13 o
  -8  19   3       13.11        5.83      5.34 o
  -7  19   3        2.22        0.30      4.67 o
  -6  19   3      106.48      104.37      9.16 o
  -5  19   3       87.38       81.70      6.48 o
  -4  19   3      190.35      166.11      7.50 o
  -3  19   3     2283.05     2241.81     33.91 o
  -2  19   3      691.38      656.94     10.01 o
  -1  19   3        2.99        3.64      1.76 o
   0  19   3        5.93        3.83      3.07 o
   1  19   3      384.54      378.49      6.62 o
   2  19   3      673.66      629.79      9.62 o
   3  19   3      388.14      426.09      9.12 o
   4  19   3      123.52      113.91      3.76 o
   5  19   3       12.26       11.05      3.35 o
   6  19   3       81.57      113.21      8.34 o
   7  19   3        8.25        8.67     10.93 o
   8  19   3       43.20       58.28     10.20 o
   9  19   3        9.64        1.48      9.80 o
  -9  20   3        0.09        3.74     10.78 o
  -8  20   3       78.38       74.72      7.21 o
  -7  20   3       10.03        5.24      4.97 o
  -6  20   3      287.40      278.57     10.76 o
  -5  20   3      302.85      318.08     10.86 o
  -4  20   3      753.53      748.08     15.91 o
  -3  20   3      173.34      200.78     10.82 o
  -2  20   3      320.34      286.26      7.35 o
  -1  20   3        2.19        4.16      2.22 o
   0  20   3      563.74      567.92      9.59 o
   1  20   3      165.16      159.94      4.54 o
   2  20   3      491.75      500.69      8.43 o
   3  20   3       45.70       53.25      3.14 o
   4  20   3      227.74      254.26      9.48 o
   5  20   3      151.80      161.24      9.13 o
   6  20   3      266.45      259.72     11.57 o
   7  20   3       14.56        9.04      9.70 o
   8  20   3       56.13       75.72     11.13 o
   9  20   3        9.72       -0.80     10.00 o
  -9  21   3       62.83       53.38     13.60 o
  -8  21   3        0.20       -0.48      5.40 o
  -7  21   3        3.84        0.95      5.79 o
  -6  21   3        0.30       -4.76      4.96 o
  -5  21   3        5.39        7.66      4.72 o
  -4  21   3      175.52      152.67     13.16 o
  -3  21   3      355.49      351.47     10.13 o
  -2  21   3       37.76       34.60      3.76 o
  -1  21   3     4339.46     4279.89     53.38 o
   0  21   3       55.94       56.33      3.70 o
   1  21   3     1619.54     1587.65     18.92 o
   2  21   3      104.16       91.43      3.87 o
   3  21   3       15.34       15.36      3.15 o
   4  21   3      139.47      117.58      4.13 o
   5  21   3        4.88       10.59      5.61 o
   6  21   3      122.29      106.01      8.72 o
   7  21   3       52.31       60.93     10.14 o
   8  21   3        0.15       -6.80      8.80 o
   9  21   3       80.76      107.72     20.79 o
  -9  22   3       64.93       76.11      9.17 o
  -8  22   3       18.98       14.19      5.81 o
  -7  22   3        8.00        4.98      8.20 o
  -6  22   3      110.69      136.27      8.56 o
  -5  22   3      343.58      302.54     10.89 o
  -4  22   3      368.80      376.57     12.10 o
  -3  22   3      101.99      102.46      6.39 o
  -2  22   3      616.26      596.86     16.58 o
  -1  22   3       73.38       83.58      6.72 o
   0  22   3      334.61      335.97     10.08 o
   1  22   3      137.43      144.31      9.73 o
   2  22   3     1140.35     1114.36     17.28 o
   3  22   3      642.50      589.42     13.85 o
   4  22   3      248.27      269.07     11.08 o
   5  22   3       77.08      123.78      8.67 o
   6  22   3      106.68      134.12     14.87 o
   7  22   3       55.29       55.16      9.91 o
   8  22   3        0.13        5.90     12.33 o
  -8  23   3       53.44       52.49      7.33 o
  -7  23   3       17.55        7.97      6.24 o
  -6  23   3        7.80        4.49      5.51 o
  -5  23   3       73.08       78.39      6.86 o
  -4  23   3      237.46      198.83      8.73 o
  -3  23   3        7.19        5.60      4.39 o
  -2  23   3      185.70      167.43      9.17 o
  -1  23   3        3.39       -0.55      3.17 o
   0  23   3       52.97       68.89      4.72 o
   1  23   3       14.39       16.25      5.21 o
   2  23   3     1048.96     1061.53     19.26 o
   3  23   3       71.77       66.29      5.00 o
   4  23   3       20.54       18.48      4.13 o
   5  23   3       42.42       54.99      9.02 o
   6  23   3       87.19       99.32     11.18 o
   7  23   3      130.22      149.28     16.03 o
   8  23   3      108.52      117.68     12.94 o
  -8  24   3       29.57       19.50      6.55 o
  -7  24   3      197.03      213.58     10.92 o
  -6  24   3       12.95       10.80      6.05 o
  -5  24   3      422.07      464.14     16.14 o
  -4  24   3        9.24        5.90      4.90 o
  -3  24   3      283.55      275.05     12.26 o
  -2  24   3      471.14      500.72     25.41 o
  -1  24   3      325.08      321.90     10.21 o
   0  24   3       95.86       97.62      6.22 o
   1  24   3       10.22       17.13      4.46 o
   2  24   3      150.16      152.31      9.63 o
   3  24   3      383.76      423.67     16.35 o
   4  24   3       32.27       29.87      8.09 o
   5  24   3      426.23      431.48     18.03 o
   6  24   3        7.79       14.27      9.30 o
   7  24   3       94.29       98.55     11.98 o
   8  24   3        4.43       -8.74      9.66 o
  -8  25   3       29.55       34.14      6.85 o
  -7  25   3        2.60        1.85      6.44 o
  -6  25   3      113.95      128.14      9.11 o
  -5  25   3        1.09       10.16      6.75 o
  -4  25   3       82.31       78.30      8.19 o
  -3  25   3      175.03      178.49     10.22 o
  -2  25   3      368.20      356.67     13.50 o
  -1  25   3        1.31       -1.96      4.12 o
   0  25   3     1116.94     1103.28     24.93 o
   1  25   3      476.01      480.85     12.20 o
   2  25   3      229.42      211.60      8.46 o
   3  25   3      230.81      261.42      9.03 o
   4  25   3       16.51       23.48      8.00 o
   5  25   3       19.01       16.29      8.43 o
   6  25   3      152.06      156.16     19.14 o
   7  25   3      148.11      171.85     13.92 o
   8  25   3       42.57       65.58     12.54 o
  -8  26   3       49.42       67.26     13.16 o
  -7  26   3       14.36       20.39      8.09 o
  -6  26   3       38.54       40.74      8.60 o
  -5  26   3      311.02      308.20     17.24 o
  -4  26   3       75.96       62.78      8.15 o
  -3  26   3      169.38      177.00     10.39 o
  -2  26   3      213.00      219.94     11.51 o
  -1  26   3       77.88       71.02     10.14 o
   0  26   3      144.02      172.86     14.08 o
   1  26   3       61.83       65.00      5.86 o
   2  26   3      168.20      174.11     10.04 o
   3  26   3        0.42        3.12      4.23 o
   4  26   3      312.60      331.99     20.06 o
   5  26   3       61.92       54.09      9.76 o
   6  26   3      495.47      533.80     21.58 o
   7  26   3        6.33       15.45     10.04 o
  -7  27   3       36.91       36.89      8.81 o
  -6  27   3       18.87       20.18      7.81 o
  -5  27   3       61.59       68.21     13.65 o
  -4  27   3        2.37        6.50      6.44 o
  -3  27   3       43.08       40.44      7.35 o
  -2  27   3        1.28        4.32      5.91 o
  -1  27   3      696.95      674.32     18.99 o
   0  27   3      208.88      227.11     11.16 o
   1  27   3      467.63      446.33     15.01 o
   2  27   3      256.47      250.28      9.60 o
   3  27   3       72.57       57.82      5.77 o
   4  27   3       98.56       91.13     25.12 o
   5  27   3        0.36        8.18      8.65 o
   6  27   3       60.73       68.78     13.60 o
   7  27   3       31.45       38.96     11.31 o
  -7  28   3        0.35        4.74      7.91 o
  -6  28   3       75.02       60.68     12.83 o
  -5  28   3      195.72      191.83     12.16 o
  -4  28   3        6.30       -3.07      6.55 o
  -3  28   3       12.95       29.62      6.94 o
  -2  28   3       80.95       59.56     15.02 o
  -1  28   3       12.93       18.75      6.26 o
   0  28   3       41.62       52.20      7.08 o
   1  28   3       96.03      105.62      8.57 o
   2  28   3      190.12      221.41     10.77 o
   3  28   3      302.06      313.97     10.61 o
   4  28   3       23.23       22.52      8.72 o
   5  28   3       21.44       33.37      9.57 o
   6  28   3       35.14       58.16     12.43 o
   7  28   3       16.44       28.90     15.86 o
  -7  29   3        0.79        3.15      7.97 o
  -6  29   3       50.91       46.62      9.02 o
  -5  29   3        4.87       -3.94      6.73 o
  -4  29   3       62.86       78.47      9.10 o
  -3  29   3       61.56       50.05      8.28 o
  -2  29   3       25.23       32.06      7.14 o
  -1  29   3      364.13      390.78     15.17 o
   0  29   3      105.43      108.85      9.02 o
   1  29   3       60.90       59.80      7.63 o
   2  29   3       37.03       42.33      9.03 o
   3  29   3       10.93        7.09      9.20 o
   4  29   3        1.92       -7.55      7.93 o
   5  29   3        2.20       20.95      9.12 o
   6  29   3      132.48      169.79     32.25 o
  -6  30   3        5.39       -0.10      7.46 o
  -5  30   3      270.12      254.05     14.10 o
  -4  30   3        1.13       -4.63      7.38 o
  -3  30   3        2.42       -0.14      6.61 o
  -2  30   3        1.65        5.93      6.52 o
  -1  30   3       19.24       31.72     10.85 o
   0  30   3       36.85       55.22      7.81 o
   1  30   3        0.61       -5.73      5.73 o
   2  30   3       15.00       15.00      6.24 o
   3  30   3       51.51       65.89     14.69 o
   4  30   3       15.15       -1.07     12.31 o
   5  30   3      429.56      472.66     29.07 o
   6  30   3       18.23       25.20     10.98 o
  -6  31   3        0.37       -7.61      7.61 o
  -5  31   3        0.06        2.85      7.24 o
  -4  31   3       73.79       71.11     13.75 o
  -3  31   3       19.99       21.92      7.79 o
  -2  31   3        5.96       11.15      7.16 o
  -1  31   3      137.25      134.02     10.40 o
   0  31   3       29.91       19.59      7.07 o
   1  31   3       58.52       46.73      7.58 o
   2  31   3       70.55       69.75      7.95 o
   3  31   3       18.05       31.56     12.81 o
   4  31   3       10.82       12.62     12.58 o
   5  31   3      176.39      211.82     21.86 o
  -5  32   3        3.42        0.34      7.80 o
  -4  32   3       45.82       46.28     16.97 o
  -3  32   3       29.09       18.73      9.61 o
  -2  32   3       66.33       69.77      9.03 o
  -1  32   3        8.71        8.00      7.08 o
   0  32   3      130.14      125.41     10.17 o
   1  32   3        6.63        4.47      6.72 o
   2  32   3       33.53       42.96      7.46 o
   3  32   3        0.96        4.64     12.16 o
   4  32   3        4.89        3.95     13.81 o
   5  32   3        2.56       25.24     14.54 o
  -4  33   3      120.31      116.52     11.10 o
  -3  33   3        0.70        2.80      7.14 o
  -2  33   3        0.04       -6.81      6.81 o
  -1  33   3      322.34      302.06     14.76 o
   0  33   3        1.86        4.93     14.75 o
   1  33   3       60.40       50.95      9.78 o
   2  33   3        5.50       -1.28      6.63 o
   3  33   3        5.31        1.92     12.81 o
   4  33   3       17.35       10.82     14.65 o
  -4  34   3       68.76       69.39     17.34 o
  -3  34   3       37.64       42.81     19.66 o
  -2  34   3       93.23       97.74     10.63 o
  -1  34   3        0.13        7.34      7.25 o
   0  34   3       36.34       37.08      8.39 o
   1  34   3       11.87        4.87      7.29 o
   2  34   3       92.66       67.35     15.00 o
   3  34   3       17.93        0.27     12.89 o
   4  34   3      239.48      217.54     23.36 o
  -3  35   3        3.02        5.52      8.32 o
  -2  35   3      244.66      246.33     14.13 o
  -1  35   3        4.10        4.84      8.04 o
   0  35   3       76.96       64.71     11.12 o
   1  35   3       49.59       47.36      8.85 o
   2  35   3       93.57      101.40     17.53 o
   3  35   3       48.35       51.97     15.38 o
  -2  36   3       43.42       60.99     10.05 o
  -1  36   3        0.28        2.34      8.13 o
   0  36   3        7.31        0.02      7.75 o
   1  36   3       14.68       19.16     13.69 o
 -10   0   4      120.13      119.70     16.07 o
  -8   0   4     1017.73     1052.16     47.35 o
  -6   0   4      165.14      159.57      7.25 o
  -4   0   4     4862.82     4783.75     64.81 o
  -2   0   4    12827.73    13894.46    178.36 o
   0   0   4     5591.36     6017.41     78.13 o
   2   0   4     3953.65     4504.62     71.64 o
   4   0   4     3871.77     4192.36     49.84 o
   6   0   4      513.35      489.79     11.72 o
   8   0   4      173.41      184.90     14.77 o
  10   0   4      322.76      323.81     21.78 o
 -11   1   4       34.17       32.84     10.01 o
 -10   1   4       46.19       61.38      9.66 o
  -9   1   4        1.21       -5.76      5.76 o
  -8   1   4       83.47       84.29      7.09 o
  -7   1   4       28.96       30.31      3.26 o
  -6   1   4      526.79      491.16      7.82 o
  -5   1   4      882.44      878.20     11.47 o
  -4   1   4      118.87      100.64      3.39 o
  -3   1   4     6471.74     6626.86     61.75 o
  -2   1   4     3275.75     3733.48     35.50 o
  -1   1   4    10091.17    10125.65     85.52 o
   0   1   4     4891.73     5334.39     49.13 o
   1   1   4        3.61        2.64      0.90 o
   2   1   4      497.97      522.31      5.84 o
   3   1   4      488.33      620.87      6.39 o
   4   1   4     2463.17     2733.02     23.73 o
   5   1   4      389.64      366.64      6.60 o
   6   1   4      204.53      180.61      6.70 o
   7   1   4      407.06      419.59     11.13 o
   8   1   4       56.37       68.27      7.77 o
   9   1   4       73.46       97.37      9.25 o
  10   1   4        3.44       -0.24      8.17 o
  11   1   4        3.11        3.39      8.57 o
 -11   2   4      112.33      104.78     12.11 o
 -10   2   4       10.57       -3.28      8.00 o
  -9   2   4        1.22       -3.11      5.60 o
  -8   2   4      258.77      246.52      8.04 o
  -7   2   4     1396.49     1334.75     16.08 o
  -6   2   4     1839.84     1794.91     18.85 o
  -5   2   4     3029.26     3116.67     29.23 o
  -4   2   4     1214.68     1264.50     14.40 o
  -3   2   4        0.59       -1.50      1.50 o
  -2   2   4      133.74      139.61      3.08 o
  -1   2   4       22.46       18.27      1.92 o
   0   2   4       53.86       68.46      2.55 o
   1   2   4     6077.68     6064.45     52.16 o
   2   2   4     3585.73     3520.22     27.85 o
   3   2   4     5389.64     5317.55     43.72 o
   4   2   4      307.17      264.67      5.18 o
   5   2   4        2.60        2.25      1.47 o
   6   2   4       83.13       67.82      3.17 o
   7   2   4      111.98      136.10      5.31 o
   8   2   4       11.59       16.22      6.36 o
   9   2   4        1.79       -2.83      6.37 o
  10   2   4       24.45       30.47      8.34 o
  11   2   4       14.41        3.84      9.23 o
 -11   3   4        0.45       -4.96      8.88 o
 -10   3   4        4.53       -1.76     10.11 o
  -9   3   4       79.55       83.53      6.77 o
  -8   3   4      405.58      376.54      9.41 o
  -7   3   4      254.34      260.86      6.79 o
  -6   3   4       82.83       93.20      3.82 o
  -5   3   4      161.51      151.26      4.24 o
  -4   3   4     3245.61     3254.10     29.83 o
  -3   3   4        0.19        2.92      1.43 o
  -2   3   4    11240.03    11454.39     96.91 o
  -1   3   4       27.89       25.34      1.38 o
   0   3   4      242.49      278.08      3.99 o
   1   3   4       43.48       32.63      1.29 o
   2   3   4      704.66      819.33      8.21 o
   3   3   4      524.52      583.23      6.91 o
   4   3   4      486.45      500.93      6.76 o
   5   3   4       14.61       10.69      1.63 o
   6   3   4      100.17       89.52      3.45 o
   7   3   4       71.87       88.93      5.31 o
   8   3   4      823.84      746.08     20.01 o
   9   3   4       32.71       31.12      7.35 o
  10   3   4       50.31       57.17      9.04 o
  11   3   4        0.17       -0.02     14.84 o
 -11   4   4        9.02        8.19      9.28 o
 -10   4   4       16.47       15.89      8.70 o
  -9   4   4       41.29       53.22      6.22 o
  -8   4   4      110.86      119.72      7.97 o
  -7   4   4      512.05      517.25      9.49 o
  -6   4   4      214.23      197.89      5.12 o
  -5   4   4      656.21      604.11      8.46 o
  -4   4   4      316.67      370.88      5.90 o
  -3   4   4     1699.34     1803.93     17.46 o
  -2   4   4      131.05       85.56      3.74 o
  -1   4   4     2407.24     2514.47     22.62 o
   0   4   4        4.74        3.38      1.85 o
   1   4   4     3132.08     3045.52     26.97 o
   2   4   4       79.91       66.61      1.70 o
   3   4   4      851.94      822.38      8.17 o
   4   4   4     1091.07     1075.29     11.23 o
   5   4   4      195.21      213.24      4.86 o
   6   4   4       49.27       44.00      4.21 o
   7   4   4      343.47      289.98      9.28 o
   8   4   4       12.41       12.91      6.51 o
   9   4   4       57.06       43.18      8.09 o
  10   4   4        7.76        0.05      9.63 o
  11   4   4      105.38      100.98     17.26 o
 -11   5   4      116.16      121.76     12.90 o
 -10   5   4       15.74       -4.63      7.45 o
  -9   5   4      338.37      344.07     14.73 o
  -8   5   4        8.90        5.56      5.43 o
  -7   5   4      301.71      287.20      7.36 o
  -6   5   4      151.90      139.61      4.58 o
  -5   5   4      467.39      466.22      7.12 o
  -4   5   4      448.01      426.57      6.02 o
  -3   5   4      278.35      203.85      3.73 o
  -2   5   4      434.75      486.95      7.33 o
  -1   5   4     4784.38     4819.13     41.75 o
   0   5   4     3648.60     3808.26     33.48 o
   1   5   4      142.39      136.65      2.07 o
   2   5   4      111.39      147.93      2.92 o
   3   5   4       46.81       64.23      1.96 o
   4   5   4      589.74      537.40      7.51 o
   5   5   4     1327.99     1340.69     17.23 o
   6   5   4       13.01       14.55      2.94 o
   7   5   4      419.18      423.62     10.04 o
   8   5   4       13.68       18.17      6.37 o
   9   5   4       37.03       37.89      7.81 o
  10   5   4        8.17       14.33      7.98 o
 -11   6   4       18.73       31.47     10.50 o
 -10   6   4       58.93       59.33      8.29 o
  -9   6   4       26.57       26.53      5.89 o
  -8   6   4      995.08      938.06     17.59 o
  -7   6   4       68.91       71.39      4.51 o
  -6   6   4      928.16      953.19     11.90 o
  -5   6   4        0.11       -1.36      2.01 o
  -4   6   4     2443.15     2486.20     22.13 o
  -3   6   4       38.62       39.45      1.99 o
  -2   6   4        1.93       -0.21      1.25 o
  -1   6   4      237.03      285.14      4.47 o
   0   6   4     2234.56     2485.08     22.45 o
   1   6   4      352.99      337.01      4.05 o
   2   6   4      752.31      699.49      7.07 o
   3   6   4      657.37      717.08      7.36 o
   4   6   4     1961.28     1915.62     18.42 o
   5   6   4      272.28      308.85      8.94 o
   6   6   4      357.12      304.29      7.13 o
   7   6   4      165.06      155.47      6.53 o
   8   6   4       67.79       67.84      7.86 o
   9   6   4       46.48       30.71      7.57 o
  10   6   4        0.96        3.39      7.90 o
 -11   7   4       27.99       16.44      9.84 o
 -10   7   4        6.70        8.32      6.26 o
  -9   7   4       97.69       81.25      6.99 o
  -8   7   4       10.61        5.77      5.05 o
  -7   7   4      195.10      185.11      5.99 o
  -6   7   4       32.20       28.50      5.00 o
  -5   7   4      704.03      696.15      9.92 o
  -4   7   4      520.09      502.38      6.64 o
  -3   7   4     6285.09     6479.78     52.61 o
  -2   7   4      418.19      431.42      5.98 o
  -1   7   4     4401.68     4317.13     35.65 o
   0   7   4     3573.81     3337.39     29.64 o
   1   7   4      548.70      521.58      5.70 o
   2   7   4      294.68      337.84      4.24 o
   3   7   4      171.87      167.46      4.13 o
   4   7   4      292.97      278.40      4.49 o
   5   7   4     1632.96     1548.99     17.47 o
   6   7   4        1.34        1.07      3.24 o
   7   7   4      244.42      254.33      9.70 o
   8   7   4      289.21      262.44     11.91 o
   9   7   4        2.92        0.70      6.40 o
  10   7   4       12.71        6.68      7.83 o
 -11   8   4       47.15       61.32      9.25 o
 -10   8   4        2.12        8.06      6.13 o
  -9   8   4      117.26      111.37      7.59 o
  -8   8   4       91.37       80.94      5.79 o
  -7   8   4      411.71      399.08      9.30 o
  -6   8   4       11.69       11.90      3.29 o
  -5   8   4       63.55       69.55      3.10 o
  -4   8   4     1061.32     1116.24     12.35 o
  -3   8   4        5.18        4.51      1.63 o
  -2   8   4       49.26       54.68      2.67 o
  -1   8   4       29.94       21.07      2.03 o
   0   8   4     1764.27     1898.21     17.67 o
   1   8   4     2430.88     2211.79     19.18 o
   2   8   4       32.89       49.54      1.99 o
   3   8   4     4335.03     4303.74     35.90 o
   4   8   4      212.50      211.42      5.63 o
   5   8   4      466.07      471.54      8.62 o
   6   8   4        1.00        0.49      3.26 o
   7   8   4        9.96       13.61      3.99 o
   8   8   4       55.35       81.05     18.95 o
   9   8   4       67.92       60.01      8.40 o
  10   8   4       67.24       65.14      9.54 o
 -11   9   4       10.00        7.98      7.82 o
 -10   9   4       84.72       81.17      7.86 o
  -9   9   4       60.52       58.78      6.73 o
  -8   9   4      283.45      273.16      8.71 o
  -7   9   4      209.64      212.02      8.28 o
  -6   9   4       80.66       83.04      5.69 o
  -5   9   4       38.12       35.41      2.61 o
  -4   9   4      466.09      413.52      6.99 o
  -3   9   4      698.72      744.02     10.77 o
  -2   9   4     3640.40     3562.61     28.32 o
  -1   9   4     1875.74     2083.43     20.81 o
   0   9   4     2238.84     2291.54     23.28 o
   1   9   4       20.06       18.62      1.20 o
   2   9   4       76.61       59.10      1.79 o
   3   9   4      232.42      251.05      3.84 o
   4   9   4     1791.38     1715.32     16.73 o
   5   9   4     1850.41     1814.32     22.27 o
   6   9   4      253.63      263.31      7.54 o
   7   9   4       46.94       48.93      4.92 o
   8   9   4      266.12      257.71     15.02 o
   9   9   4        0.38       -2.62      6.75 o
  10   9   4      106.91      112.62     10.53 o
 -10  10   4        4.30        3.18      6.14 o
  -9  10   4        7.45       13.39      5.92 o
  -8  10   4      493.05      491.17     11.20 o
  -7  10   4      904.41      908.74     32.08 o
  -6  10   4       25.43       35.10      3.73 o
  -5  10   4     2096.28     2067.14     20.90 o
  -4  10   4      608.41      578.89      9.28 o
  -3  10   4       51.28       55.97      2.46 o
  -2  10   4      328.39      393.13      7.62 o
  -1  10   4      987.85     1077.71     11.29 o
   0  10   4     4344.95     4506.24     43.89 o
   1  10   4     2276.09     2247.77     22.54 o
   2  10   4      564.75      464.92      8.96 o
   3  10   4     2396.42     2269.01     26.58 o
   4  10   4      517.74      512.98      6.39 o
   5  10   4       31.15       24.03      3.29 o
   6  10   4       58.08       66.98      4.46 o
   7  10   4        3.89        3.48      3.82 o
   8  10   4       18.95       18.81      5.42 o
   9  10   4       19.09       25.16      7.47 o
  10  10   4        0.35        1.52      5.94 o
 -10  11   4       92.38       79.89      9.41 o
  -9  11   4      202.89      192.29     11.94 o
  -8  11   4       21.21       27.18      5.56 o
  -7  11   4       63.95       58.67      5.84 o
  -6  11   4       13.86        9.60      3.30 o
  -5  11   4       10.77        9.96      2.62 o
  -4  11   4      528.95      526.58      6.92 o
  -3  11   4     3215.66     3154.54     29.22 o
  -2  11   4      228.17      246.79      5.02 o
  -1  11   4     5084.81     5104.08     45.02 o
   0  11   4      858.56      907.14     10.99 o
   1  11   4       20.01       39.34      3.03 o
   2  11   4       77.49       66.22      4.89 o
   3  11   4        7.58        7.70      2.06 o
   4  11   4        2.97        5.56      1.54 o
   5  11   4      350.98      317.39     10.09 o
   6  11   4      767.55      708.38     13.36 o
   7  11   4      491.05      513.65     12.70 o
   8  11   4        1.23        1.33      5.00 o
   9  11   4       11.40        3.08      5.02 o
  10  11   4        3.71        5.76      5.93 o
 -10  12   4       14.07       13.56      6.80 o
  -9  12   4       24.25       25.78      6.09 o
  -8  12   4      562.65      524.01     13.20 o
  -7  12   4      252.97      235.77      8.63 o
  -6  12   4      254.90      249.99      8.32 o
  -5  12   4      587.27      595.22      9.16 o
  -4  12   4      243.47      232.86      4.55 o
  -3  12   4      261.96      272.66      4.95 o
  -2  12   4        3.34       -0.16      1.66 o
  -1  12   4      116.26      116.24      3.25 o
   0  12   4     1455.78     1527.20     16.84 o
   1  12   4     1027.09     1186.04     13.12 o
   2  12   4     1336.52     1366.28     14.75 o
   3  12   4      214.41      200.33      6.41 o
   4  12   4     4527.08     4373.54     42.69 o
   5  12   4      308.97      280.84      7.11 o
   6  12   4       45.58       54.43      4.79 o
   7  12   4       60.44       59.46      5.08 o
   8  12   4       61.94       53.68      4.94 o
   9  12   4       27.95       31.95      5.61 o
  10  12   4       39.54       57.91     16.49 o
 -10  13   4        1.82        3.85      6.32 o
  -9  13   4       34.24       23.69      7.25 o
  -8  13   4       22.70       14.40      5.24 o
  -7  13   4        0.42        5.99      4.53 o
  -6  13   4      201.98      172.58      7.17 o
  -5  13   4      268.36      256.45      5.90 o
  -4  13   4      616.11      577.54      8.88 o
  -3  13   4      415.55      406.49      6.18 o
  -2  13   4      557.61      531.13      6.23 o
  -1  13   4     3088.38     3140.01     28.88 o
   0  13   4       15.47        5.78      1.91 o
   1  13   4      711.24      802.51      9.81 o
   2  13   4       47.22       49.59      1.85 o
   3  13   4      129.46      132.50      5.43 o
   4  13   4      705.27      721.39     15.38 o
   5  13   4      782.52      823.62     14.99 o
   6  13   4      424.45      451.90      9.89 o
   7  13   4      308.91      312.89      7.43 o
   8  13   4       36.92       30.82      4.49 o
   9  13   4      150.82      151.97     10.17 o
  10  13   4       22.32       34.59     15.92 o
 -10  14   4       32.12       33.26      7.25 o
  -9  14   4       95.80       96.59      7.97 o
  -8  14   4        6.04       11.64      5.32 o
  -7  14   4      425.46      441.88     11.63 o
  -6  14   4      865.62      761.06     14.79 o
  -5  14   4      876.26      857.01     11.78 o
  -4  14   4        1.44       -0.86      2.08 o
  -3  14   4       93.35       86.08      3.05 o
  -2  14   4        6.01       10.94      1.65 o
  -1  14   4        0.92        2.20      2.87 o
   0  14   4        2.72        2.58      2.03 o
   1  14   4     4377.27     4393.09     46.34 o
   2  14   4       50.49       50.90      1.84 o
   3  14   4     1172.45     1207.58     18.80 o
   4  14   4       15.96       14.44      4.54 o
   5  14   4      119.36      119.62      4.93 o
   6  14   4       12.75       12.39      3.33 o
   7  14   4        2.82        2.89      4.34 o
   8  14   4        0.98        3.40      9.09 o
   9  14   4       45.54       31.03     13.92 o
  10  14   4       11.59       -8.36     13.85 o
 -10  15   4       58.45       58.08      8.02 o
  -9  15   4       12.30       14.12      6.39 o
  -8  15   4       44.32       41.95      6.09 o
  -7  15   4       49.70       45.04      5.60 o
  -6  15   4      199.69      226.79     15.93 o
  -5  15   4      583.46      527.92      9.65 o
  -4  15   4      977.84      981.96     13.71 o
  -3  15   4       75.44       81.96      2.99 o
  -2  15   4      674.25      664.72      9.83 o
  -1  15   4        5.35        4.36      2.76 o
   0  15   4     1850.32     1817.55     21.80 o
   1  15   4      407.13      453.34      6.12 o
   2  15   4       76.65       66.88      2.20 o
   3  15   4        1.42        5.99      3.11 o
   4  15   4       85.88      108.57      6.83 o
   5  15   4      399.68      400.26      8.48 o
   6  15   4      228.50      229.46      6.90 o
   7  15   4       10.89       12.19      3.89 o
   8  15   4      151.46      153.21     12.38 o
   9  15   4        4.09       -2.91     12.81 o
  10  15   4       10.02       -9.28     14.46 o
 -10  16   4        5.89       14.27      7.07 o
  -9  16   4       33.01       34.45      6.70 o
  -8  16   4      183.61      205.19     14.64 o
  -7  16   4      566.19      544.39     16.42 o
  -6  16   4       47.55       65.51      9.19 o
  -5  16   4      304.98      294.83     11.04 o
  -4  16   4      166.13      149.69      5.02 o
  -3  16   4       34.38       27.24      2.44 o
  -2  16   4      149.00      155.71      4.71 o
  -1  16   4      708.03      689.96     11.66 o
   0  16   4       83.46       89.16      2.67 o
   1  16   4      262.16      243.52      4.38 o
   2  16   4        2.55        2.79      1.36 o
   3  16   4      529.28      564.94     21.53 o
   4  16   4     1664.13     1573.89     41.03 o
   5  16   4      805.29      771.48     26.72 o
   6  16   4      168.03      177.97      9.23 o
   7  16   4        9.84       14.80      6.32 o
   8  16   4        3.06        7.17      8.51 o
   9  16   4       17.34       -9.51     13.23 o
 -10  17   4       22.51       12.01      7.18 o
  -9  17   4       91.38       91.38      7.79 o
  -8  17   4        0.09        0.13      5.08 o
  -7  17   4        0.23        1.31      5.18 o
  -6  17   4        0.36        1.17      4.26 o
  -5  17   4      760.36      748.02     16.38 o
  -4  17   4        9.94        6.65      3.37 o
  -3  17   4      138.23      141.72      4.80 o
  -2  17   4       32.75       44.06      2.59 o
  -1  17   4       92.36       80.98      2.67 o
   0  17   4       34.27       33.94      2.52 o
   1  17   4      129.05      139.24      3.95 o
   2  17   4      104.34      109.53      3.42 o
   3  17   4        3.27        5.48      2.02 o
   4  17   4       15.52       16.11      4.62 o
   5  17   4      801.34      778.77     26.05 o
   6  17   4      206.18      232.20     10.45 o
   7  17   4      260.56      278.58     12.24 o
   8  17   4       69.62       55.85     10.03 o
   9  17   4       41.96       16.76     13.81 o
  -9  18   4       30.29       36.25      9.37 o
  -8  18   4       59.20       68.89      7.52 o
  -7  18   4       22.84       21.74      5.19 o
  -6  18   4      566.42      545.50     12.77 o
  -5  18   4       33.50       32.46      5.37 o
  -4  18   4       46.05       51.41      8.17 o
  -3  18   4      205.88      186.83      6.89 o
  -2  18   4       36.93       46.80      3.20 o
  -1  18   4     1003.15      917.10     13.25 o
   0  18   4     1594.27     1467.52     18.26 o
   1  18   4        9.86       12.59      2.46 o
   2  18   4     1647.40     1687.03     20.05 o
   3  18   4      608.98      525.62      7.97 o
   4  18   4      560.73      584.15     14.68 o
   5  18   4       25.36       16.58      5.59 o
   6  18   4       52.25       56.45     10.79 o
   7  18   4       40.61       47.64      9.20 o
   8  18   4       21.05       28.43      9.64 o
   9  18   4        6.05       25.08     14.96 o
  -9  19   4        3.82       -4.71      6.10 o
  -8  19   4        7.86        7.70      5.40 o
  -7  19   4       10.40        6.76      6.99 o
  -6  19   4       34.69       46.00      5.35 o
  -5  19   4      126.20      115.72      7.39 o
  -4  19   4      653.22      596.33     13.94 o
  -3  19   4      248.27      252.69      7.22 o
  -2  19   4     1147.43     1120.85     14.89 o
  -1  19   4     1095.72     1042.94     11.75 o
   0  19   4       79.82       77.87      3.44 o
   1  19   4        6.71        4.60      2.10 o
   2  19   4      416.52      385.32      8.90 o
   3  19   4        0.14        0.75      1.84 o
   4  19   4       60.66       56.14      6.13 o
   5  19   4      160.17      169.37      9.26 o
   6  19   4        0.51        3.87      5.82 o
   7  19   4      143.90      139.17      9.94 o
   8  19   4      148.40      186.14     14.16 o
   9  19   4       34.14       48.78     11.46 o
  -9  20   4       75.14       85.37      8.33 o
  -8  20   4        4.59       -2.91      5.40 o
  -7  20   4      304.93      322.94     10.80 o
  -6  20   4       22.51       17.70      6.59 o
  -5  20   4      282.78      283.67     10.57 o
  -4  20   4      354.65      372.98     11.23 o
  -3  20   4        7.97        4.96      3.88 o
  -2  20   4       24.77       20.63      3.44 o
  -1  20   4     1063.91     1016.04     22.09 o
   0  20   4      274.20      257.12      6.43 o
   1  20   4      240.63      223.54      5.66 o
   2  20   4       71.53       66.59      3.96 o
   3  20   4      539.96      551.65      8.77 o
   4  20   4       42.96       44.29      5.97 o
   5  20   4      240.89      228.92     13.19 o
   6  20   4       31.85       44.57      7.00 o
   7  20   4        8.66       19.68      7.14 o
   8  20   4       38.34       44.16     10.71 o
   9  20   4        0.94       -2.59      9.88 o
  -9  21   4        0.79        0.86      6.49 o
  -8  21   4       19.79       12.81      6.12 o
  -7  21   4       22.50       21.75      5.72 o
  -6  21   4      139.98      136.98      8.60 o
  -5  21   4       41.80       47.95      9.87 o
  -4  21   4      621.89      612.17     14.53 o
  -3  21   4       25.74       17.26      4.43 o
  -2  21   4       39.82       54.35      4.96 o
  -1  21   4      253.99      255.70     10.06 o
   0  21   4     1685.59     1712.82     21.72 o
   1  21   4       19.10        6.98      6.10 o
   2  21   4      646.57      610.93      9.80 o
   3  21   4      876.71      815.75     11.77 o
   4  21   4      469.58      459.66     13.74 o
   5  21   4        8.51        1.53      6.96 o
   6  21   4      347.91      343.74     13.74 o
   7  21   4        9.21        3.09      6.86 o
   8  21   4        3.21       -1.24      9.41 o
  -9  22   4       16.43       19.94      6.95 o
  -8  22   4       21.50       22.22      6.20 o
  -7  22   4       58.89       68.93      6.89 o
  -6  22   4       48.34       53.20     11.91 o
  -5  22   4       90.88      103.29     10.05 o
  -4  22   4       68.97       63.45      9.31 o
  -3  22   4      141.20      150.18      9.40 o
  -2  22   4        5.56       -1.40      8.19 o
  -1  22   4      141.94      155.58      6.20 o
   0  22   4     2074.56     2016.40     33.18 o
   1  22   4      685.91      655.43     15.01 o
   2  22   4       20.79       13.82      4.45 o
   3  22   4      764.86      725.55     24.80 o
   4  22   4      220.71      245.17     10.71 o
   5  22   4       41.73       47.81      8.85 o
   6  22   4       66.87       74.84     12.05 o
   7  22   4        0.00        7.63      6.95 o
   8  22   4       13.14        5.88     16.59 o
  -8  23   4        1.56        5.89      6.11 o
  -7  23   4       40.36       37.02      6.36 o
  -6  23   4        3.00        5.05      5.78 o
  -5  23   4      135.45      145.07      8.42 o
  -4  23   4       29.59       39.75     11.33 o
  -3  23   4      812.86      793.60     20.50 o
  -2  23   4     1001.58      947.36     22.71 o
  -1  23   4     1086.11     1062.60     17.29 o
   0  23   4        0.42        7.33      4.22 o
   1  23   4       11.94       16.41      4.38 o
   2  23   4        2.45        2.54      3.94 o
   3  23   4       75.04       94.29      5.37 o
   4  23   4        0.22        4.18      5.54 o
   5  23   4       89.33       95.33     10.70 o
   6  23   4       30.78       27.45     12.46 o
   7  23   4       87.52      100.35     12.26 o
   8  23   4       17.09       17.88     10.59 o
  -8  24   4       96.69      108.77      8.65 o
  -7  24   4       18.62       19.53      5.99 o
  -6  24   4      194.41      230.93     10.73 o
  -5  24   4       42.75       40.58      7.74 o
  -4  24   4      178.61      193.17     10.96 o
  -3  24   4        0.18        6.00      5.77 o
  -2  24   4        4.79       13.71      9.53 o
  -1  24   4       19.05        9.72      6.19 o
   0  24   4      416.42      402.51     11.15 o
   1  24   4       55.45       52.06      7.23 o
   2  24   4     1386.26     1342.68     38.16 o
   3  24   4        2.79        9.90      3.80 o
   4  24   4      383.07      421.61     17.09 o
   5  24   4        0.05       -1.82      7.55 o
   6  24   4       46.03       39.77      9.83 o
   7  24   4       16.40        9.44      9.42 o
   8  24   4       15.01       17.36     10.90 o
  -8  25   4       13.80       21.90     10.03 o
  -7  25   4        9.33        6.31      6.53 o
  -6  25   4        0.16        7.05      7.58 o
  -5  25   4        3.03       11.92      9.45 o
  -4  25   4      167.02      172.83     10.72 o
  -3  25   4      516.22      483.88     16.29 o
  -2  25   4      818.85      818.20     21.29 o
  -1  25   4      440.88      459.57     16.51 o
   0  25   4      346.36      324.30     10.21 o
   1  25   4      252.78      247.64     11.29 o
   2  25   4       51.90       57.02      5.44 o
   3  25   4       10.38       11.54      4.77 o
   4  25   4        2.42        9.35      7.56 o
   5  25   4      174.46      162.22     12.97 o
   6  25   4        4.63       -3.27      8.81 o
   7  25   4        8.66        2.94      9.59 o
  -7  26   4       52.91       57.57      8.13 o
  -6  26   4       14.54       -4.81      7.28 o
  -5  26   4      550.89      527.14     24.62 o
  -4  26   4       24.59       24.09      7.03 o
  -3  26   4       50.97       45.70      7.53 o
  -2  26   4       85.85       70.55      8.15 o
  -1  26   4      223.86      223.72     23.93 o
   0  26   4       36.85       42.96      6.80 o
   1  26   4      648.86      651.54     20.52 o
   2  26   4      293.32      268.63      9.54 o
   3  26   4      106.42      116.62     10.41 o
   4  26   4       36.06       34.37      8.82 o
   5  26   4        0.60       -6.19      8.09 o
   6  26   4       46.42       36.85     16.09 o
   7  26   4        5.72       -0.82      9.45 o
  -7  27   4        0.08       -6.75      6.75 o
  -6  27   4       25.47       26.66     10.41 o
  -5  27   4        1.16       12.11     10.70 o
  -4  27   4      392.45      367.21     15.48 o
  -3  27   4       47.72       37.85      7.98 o
  -2  27   4      655.15      608.29     47.17 o
  -1  27   4       48.57       52.70      7.53 o
   0  27   4      433.28      407.55     14.49 o
   1  27   4        1.37        3.38      5.30 o
   2  27   4       37.50       32.25      5.40 o
   3  27   4        2.96        1.38      7.66 o
   4  27   4      103.67      101.28     10.78 o
   5  27   4      146.33      182.49     26.54 o
   6  27   4       87.60       71.82     11.79 o
   7  27   4       12.83       15.84     10.15 o
  -7  28   4      185.33      185.77     14.35 o
  -6  28   4        3.26        2.89      8.97 o
  -5  28   4        8.27       19.23      7.87 o
  -4  28   4       19.03        8.81      7.04 o
  -3  28   4       31.17       19.48      7.02 o
  -2  28   4       25.33       21.47      7.05 o
  -1  28   4       89.75       81.60      8.42 o
   0  28   4       38.74       34.56      6.80 o
   1  28   4      106.53       86.89     13.02 o
   2  28   4      180.37      190.85      8.69 o
   3  28   4      216.39      219.47     13.24 o
   4  28   4      250.15      262.03     27.38 o
   5  28   4       24.69       13.61     13.10 o
   6  28   4       10.67       21.34     10.41 o
  -6  29   4       11.12       11.16     12.43 o
  -5  29   4        0.97        8.67     10.03 o
  -4  29   4       40.09       11.84      7.13 o
  -3  29   4      480.91      477.00     17.47 o
  -2  29   4       34.77       43.02     18.52 o
  -1  29   4      152.08      146.92     10.22 o
   0  29   4        3.99        3.72      6.11 o
   1  29   4       50.13       48.96      7.28 o
   2  29   4      129.31      147.13     13.42 o
   3  29   4        6.25       18.14     12.62 o
   4  29   4        0.17       -0.93      8.23 o
   5  29   4        2.40       -2.53     12.14 o
   6  29   4        1.34        5.00     10.30 o
  -6  30   4       92.71       78.08     10.72 o
  -5  30   4        1.03       -0.32     14.59 o
  -4  30   4      312.75      292.73     14.81 o
  -3  30   4       30.46       35.47      8.16 o
  -2  30   4      185.17      177.83     11.48 o
  -1  30   4       59.60       70.69      8.70 o
   0  30   4      615.08      594.48     18.47 o
   1  30   4       18.72       14.56      6.28 o
   2  30   4       23.27       25.64      6.54 o
   3  30   4        4.16       15.23     11.93 o
   4  30   4        6.61        3.68     13.12 o
   5  30   4        3.36       -9.03      9.03 o
   6  30   4       97.20      106.65     13.54 o
  -5  31   4        2.89       10.28      8.13 o
  -4  31   4      128.55      124.08     11.23 o
  -3  31   4      129.15      117.69     13.35 o
  -2  31   4       53.79       50.33      8.34 o
  -1  31   4      100.21       98.12     12.16 o
   0  31   4        2.35       12.40      6.83 o
   1  31   4       42.90       34.58      7.33 o
   2  31   4       20.06       26.09      6.81 o
   3  31   4       33.10       33.67     13.92 o
   4  31   4      141.11      159.39     19.33 o
   5  31   4        0.35       -5.68     13.08 o
  -5  32   4       27.42       15.28      8.66 o
  -4  32   4        2.27        7.26     10.76 o
  -3  32   4       21.80       26.42      8.15 o
  -2  32   4        3.45       -3.68      6.94 o
  -1  32   4        5.13        4.96      7.01 o
   0  32   4       83.32       98.15     21.42 o
   1  32   4       12.04        6.27     14.90 o
   2  32   4      181.13      177.46     19.44 o
   3  32   4      170.71      206.95     21.40 o
   4  32   4       10.15        2.88     13.65 o
   5  32   4       15.55        9.66     15.00 o
  -4  33   4       95.54       92.61     17.07 o
  -3  33   4       56.23       67.42     13.48 o
  -2  33   4       95.81       79.27      9.88 o
  -1  33   4       23.68       14.39      7.81 o
   0  33   4      207.33      231.78     13.16 o
   1  33   4       27.66       42.14      7.90 o
   2  33   4       50.28       29.88     13.92 o
   3  33   4       15.73       12.77     14.19 o
   4  33   4        0.42      -11.74     11.74 o
  -3  34   4       52.16       43.18      9.52 o
  -2  34   4        0.54        1.31      7.50 o
  -1  34   4        7.84       11.04      7.69 o
   0  34   4       70.42       92.64     13.77 o
   1  34   4       62.85       67.40      9.06 o
   2  34   4        7.74        7.17     13.54 o
   3  34   4       29.59       22.70     13.92 o
  -2  35   4       32.50       29.52      9.34 o
  -1  35   4      149.27      139.42     11.73 o
   0  35   4       27.38        9.78     22.82 o
   1  35   4       22.33       23.02      8.09 o
   2  35   4        0.00      -11.93     11.93 o
  -1  36   4        9.92        3.64     12.27 o
   0  36   4       74.31       57.71      9.56 o
 -11   0   5       58.31       51.66     15.80 o
  -9   0   5      690.85      676.30     21.65 o
  -7   0   5      383.59      362.63     11.35 o
  -5   0   5      652.54      631.92     13.41 o
  -3   0   5      436.18      465.33      9.99 o
  -1   0   5     1168.99     1487.64     21.83 o
   1   0   5    10068.73     9673.38    124.59 o
   3   0   5     1306.69     1392.26     18.44 o
   5   0   5        3.38       17.82      2.96 o
   7   0   5       22.70       13.45      4.37 o
   9   0   5      131.54      125.53     14.15 o
 -11   1   5       32.96       28.80     10.25 o
 -10   1   5       36.03       28.72      9.09 o
  -9   1   5        0.41        2.96      5.20 o
  -8   1   5       71.53       75.82      6.35 o
  -7   1   5       60.41       67.74      4.37 o
  -6   1   5      724.33      701.61     10.61 o
  -5   1   5        1.89        3.88      2.35 o
  -4   1   5     4700.08     4786.14     46.20 o
  -3   1   5     5217.73     5398.24     51.14 o
  -2   1   5       11.98       45.62      2.25 o
  -1   1   5        1.11       -0.62      1.17 o
   0   1   5      849.99      879.26      9.74 o
   1   1   5      838.34      986.24     10.01 o
   2   1   5     3169.96     3391.74     28.55 o
   3   1   5      475.77      492.95      6.64 o
   4   1   5     1958.35     2072.16     20.04 o
   5   1   5     1199.80     1248.31     16.63 o
   6   1   5      410.19      369.81     10.08 o
   7   1   5      284.61      272.35      6.64 o
   8   1   5      290.40      280.51     12.41 o
   9   1   5       92.64       86.85      9.07 o
  10   1   5        0.52       -4.23      7.50 o
 -11   2   5       10.71       -9.15      9.15 o
 -10   2   5       45.87       41.36      9.37 o
  -9   2   5        4.50        4.27      6.04 o
  -8   2   5       86.78       92.20      6.41 o
  -7   2   5      397.87      402.62      8.40 o
  -6   2   5      421.62      416.34      7.94 o
  -5   2   5      279.29      301.48      6.24 o
  -4   2   5        4.58        0.52      2.15 o
  -3   2   5      193.54      194.04      4.46 o
  -2   2   5     5639.41     5899.50     55.17 o
  -1   2   5        2.97       12.06      3.46 o
   0   2   5     2740.49     2776.05     26.71 o
   1   2   5     1295.30     1369.49     13.23 o
   2   2   5     8678.21     8796.88     71.11 o
   3   2   5     2221.28     2298.89     19.19 o
   4   2   5     1342.85     1391.12     14.06 o
   5   2   5       13.41       16.72      1.82 o
   6   2   5        0.05        0.62      2.39 o
   7   2   5        6.65        7.88      3.24 o
   8   2   5      197.97      206.95     11.13 o
   9   2   5       17.74       23.81      7.59 o
  10   2   5       40.25       25.85      8.33 o
 -11   3   5      111.58       83.34     11.82 o
 -10   3   5       14.21        5.29      8.36 o
  -9   3   5       41.89       38.58      7.11 o
  -8   3   5        0.22        0.19      4.48 o
  -7   3   5      404.93      390.59     15.90 o
  -6   3   5        2.79        1.20      2.65 o
  -5   3   5      985.76      971.77     12.60 o
  -4   3   5      348.66      413.59      6.95 o
  -3   3   5     4531.78     4497.48     43.15 o
  -2   3   5      422.22      507.18      7.04 o
  -1   3   5     8630.04     8288.12     76.14 o
   0   3   5      972.13     1035.33     11.20 o
   1   3   5       29.45       44.25      1.89 o
   2   3   5       63.23       75.31      2.81 o
   3   3   5     3461.40     3719.56     31.95 o
   4   3   5       83.48       90.14      3.08 o
   5   3   5      790.53      774.37     10.58 o
   6   3   5      268.84      252.20      5.86 o
   7   3   5      122.07      129.85      5.86 o
   8   3   5       24.36       38.33      5.84 o
   9   3   5        4.28        2.32      6.64 o
  10   3   5       13.56        8.81      8.15 o
 -11   4   5       14.13        2.13      9.51 o
 -10   4   5      229.38      249.46     28.00 o
  -9   4   5       85.82       78.95      8.14 o
  -8   4   5      310.30      307.64      9.99 o
  -7   4   5        6.76       11.44      3.93 o
  -6   4   5      228.64      223.95      5.99 o
  -5   4   5      181.39      196.60      7.08 o
  -4   4   5       71.92       57.95      3.04 o
  -3   4   5     1457.78     1510.23     16.51 o
  -2   4   5      598.84      443.02      6.42 o
  -1   4   5      460.08      413.75      5.86 o
   0   4   5     7954.02     7675.95     65.98 o
   1   4   5     1823.54     1842.78     17.22 o
   2   4   5     2003.36     1946.61     17.59 o
   3   4   5     1299.17     1352.57     13.09 o
   4   4   5      549.21      561.06      8.60 o
   5   4   5      280.20      303.84      9.78 o
   6   4   5       15.71       15.81      2.73 o
   7   4   5        5.40       -0.23      5.09 o
   8   4   5       58.83       62.91      6.47 o
   9   4   5       31.59       33.90     16.84 o
  10   4   5       11.16        2.40     11.03 o
 -11   5   5        9.95        7.04      9.63 o
 -10   5   5        3.19       -1.95     10.21 o
  -9   5   5        9.37       11.02      6.59 o
  -8   5   5        0.72        1.94      5.03 o
  -7   5   5      692.04      643.10     10.97 o
  -6   5   5       42.36       35.05      3.09 o
  -5   5   5      824.42      813.86     11.24 o
  -4   5   5     4208.95     4108.59     40.29 o
  -3   5   5       24.06       21.50      2.73 o
  -2   5   5      221.95      169.32      3.86 o
  -1   5   5      700.02      753.15      8.96 o
   0   5   5      664.73      722.80      7.94 o
   1   5   5     1442.45     1685.44     17.47 o
   2   5   5        2.28        1.94      1.07 o
   3   5   5        1.55        3.88      1.41 o
   4   5   5      859.70      894.65     10.25 o
   5   5   5       62.49       61.10      3.10 o
   6   5   5      245.14      229.08      5.63 o
   7   5   5      137.51      116.48      6.74 o
   8   5   5       65.59       72.99      6.70 o
   9   5   5        9.24        8.37      7.11 o
  10   5   5       33.39       29.69      8.58 o
 -11   6   5       46.91       32.38     10.66 o
 -10   6   5       52.18       47.39      8.19 o
  -9   6   5       29.69       30.93      6.99 o
  -8   6   5       14.68        4.40      6.33 o
  -7   6   5      887.98      843.94     12.90 o
  -6   6   5        2.76        5.44      2.57 o
  -5   6   5      477.95      460.06      7.38 o
  -4   6   5     1483.77     1430.33     16.37 o
  -3   6   5     7228.42     7353.04     68.70 o
  -2   6   5      219.95      273.61      4.91 o
  -1   6   5      794.70      791.75      9.34 o
   0   6   5     1003.55     1015.60     10.42 o
   1   6   5     4322.31     4265.87     37.59 o
   2   6   5      425.59      445.75      5.33 o
   3   6   5       33.26       31.19      1.85 o
   4   6   5      508.75      504.04      6.79 o
   5   6   5      343.08      348.63      6.34 o
   6   6   5        9.38       10.22      2.80 o
   7   6   5       26.45       39.19      4.37 o
   8   6   5       64.38       53.49      6.21 o
   9   6   5      253.33      240.63     23.91 o
  10   6   5        0.90        4.39     14.21 o
 -11   7   5       26.25       32.23     10.24 o
 -10   7   5       23.14       13.90      7.59 o
  -9   7   5       19.63        2.49      6.60 o
  -8   7   5        0.69        2.41      4.40 o
  -7   7   5      517.15      491.30      9.51 o
  -6   7   5      556.58      540.07      8.61 o
  -5   7   5      349.77      317.58      6.09 o
  -4   7   5      510.40      447.90      7.47 o
  -3   7   5      349.65      312.40      6.49 o
  -2   7   5      861.35      781.34      9.69 o
  -1   7   5       98.05      111.30      2.90 o
   0   7   5      300.20      380.49      5.08 o
   1   7   5       14.18       28.85      2.31 o
   2   7   5     1448.47     1489.37     17.02 o
   3   7   5      427.14      419.50      5.17 o
   4   7   5      149.71      153.88      3.25 o
   5   7   5       15.14       15.80      2.41 o
   6   7   5     1012.02      985.71     13.92 o
   7   7   5       62.33       77.84      5.35 o
   8   7   5      172.96      180.52      8.67 o
   9   7   5       24.38       30.91      7.61 o
  10   7   5        6.69       -1.38      9.43 o
 -10   8   5      176.28      183.02     11.20 o
  -9   8   5      106.55      114.05      7.87 o
  -8   8   5      816.41      833.86     15.14 o
  -7   8   5      267.16      281.81      7.61 o
  -6   8   5       88.80       75.55      4.25 o
  -5   8   5      109.43      120.79      4.05 o
  -4   8   5      522.51      505.13      7.48 o
  -3   8   5     1456.54     1534.00     16.96 o
  -2   8   5     1618.97     1476.66     16.01 o
  -1   8   5        8.96        4.16      1.98 o
   0   8   5     1633.44     1593.64     15.41 o
   1   8   5      497.88      482.19      6.71 o
   2   8   5     2406.57     2410.96     21.08 o
   3   8   5      158.21      142.91      2.77 o
   4   8   5      133.81      155.57      3.21 o
   5   8   5       46.97       46.66      2.87 o
   6   8   5       20.44       25.76      3.76 o
   7   8   5       98.73       98.47      5.70 o
   8   8   5       25.01       16.78     11.76 o
   9   8   5        1.52       -6.55      6.55 o
  10   8   5        0.45       -3.71      7.57 o
 -10   9   5        8.37        1.01      7.48 o
  -9   9   5        7.56       11.25      5.83 o
  -8   9   5       24.56       28.59      5.07 o
  -7   9   5       84.25       91.15      4.92 o
  -6   9   5        3.29        0.10      3.03 o
  -5   9   5      494.74      493.77      7.87 o
  -4   9   5     1552.97     1583.96     16.58 o
  -3   9   5     4405.37     4202.29     40.84 o
  -2   9   5      822.82      818.49      9.51 o
  -1   9   5     3249.77     3110.73     28.39 o
   0   9   5      206.20      188.68      3.59 o
   1   9   5      231.28      266.79      3.94 o
   2   9   5      769.52      797.11      8.60 o
   3   9   5      189.03      208.80      3.33 o
   4   9   5      813.02      837.89      8.84 o
   5   9   5      300.52      299.44      6.28 o
   6   9   5        0.74       -2.93      2.93 o
   7   9   5      178.11      212.54      7.57 o
   8   9   5        0.68       -0.33      5.69 o
   9   9   5       63.16       63.73      8.40 o
  10   9   5        1.90        9.88     13.65 o
 -10  10   5       30.81       27.60      8.17 o
  -9  10   5       10.02        2.55      5.68 o
  -8  10   5        7.05        6.61      4.56 o
  -7  10   5      213.34      225.56      9.27 o
  -6  10   5      454.80      474.83      8.93 o
  -5  10   5      329.32      299.32      6.08 o
  -4  10   5       18.47       17.51      2.37 o
  -3  10   5      431.29      442.26      6.68 o
  -2  10   5     4202.24     4153.95     37.50 o
  -1  10   5     1380.54     1334.15     13.66 o
   0  10   5    10147.95    10041.34     93.77 o
   1  10   5     1652.59     1647.47     15.16 o
   2  10   5      201.00      172.94      3.08 o
   3  10   5        4.56        5.15      1.08 o
   4  10   5      677.20      653.26      7.30 o
   5  10   5       34.73       41.78      2.93 o
   6  10   5       11.50        7.36      3.40 o
   7  10   5       32.67       27.32      4.43 o
   8  10   5      245.52      268.91     10.41 o
   9  10   5       64.76       79.29      8.83 o
  10  10   5       20.64       25.32     13.77 o
 -10  11   5        0.14       -6.27      6.27 o
  -9  11   5       31.49       31.45      6.44 o
  -8  11   5       10.25        8.58      4.55 o
  -7  11   5        0.26       -1.29      3.82 o
  -6  11   5     1612.15     1566.08     19.11 o
  -5  11   5       72.06       85.11      3.72 o
  -4  11   5     1450.78     1398.82     17.82 o
  -3  11   5      345.26      337.37      5.37 o
  -2  11   5      581.09      605.71      7.84 o
  -1  11   5     1305.34     1306.08     13.49 o
   0  11   5     4830.29     5095.75     49.06 o
   1  11   5      615.14      635.80      6.60 o
   2  11   5      976.69     1021.66     10.61 o
   3  11   5       49.03       50.23      3.49 o
   4  11   5     1110.58     1091.26     10.81 o
   5  11   5      672.56      630.70     11.30 o
   6  11   5       17.27       17.16      3.58 o
   7  11   5       28.67       32.01      4.57 o
   8  11   5      130.76      140.05      8.00 o
   9  11   5       25.58       37.18      7.79 o
  10  11   5        8.95        5.41     12.77 o
 -10  12   5        1.95        2.67      6.49 o
  -9  12   5      263.76      254.13     10.40 o
  -8  12   5       50.43       50.37      5.54 o
  -7  12   5      606.79      591.49     12.11 o
  -6  12   5       31.36       22.41      3.68 o
  -5  12   5        1.97        3.97      2.50 o
  -4  12   5      486.17      446.96      6.65 o
  -3  12   5      193.49      183.79      4.09 o
  -2  12   5       69.23       70.16      2.79 o
  -1  12   5      749.62      674.93      8.24 o
   0  12   5      619.37      680.15      9.00 o
   1  12   5     4938.54     5128.96     45.34 o
   2  12   5      447.74      430.64      5.49 o
   3  12   5      684.71      699.01     16.68 o
   4  12   5       61.01       64.80      2.89 o
   5  12   5      123.45      120.96     10.43 o
   6  12   5       19.11       21.12      3.73 o
   7  12   5       53.30       54.48      4.97 o
   8  12   5       76.84       87.40      7.03 o
   9  12   5       19.83       11.43     12.69 o
  10  12   5       28.71       25.27     14.73 o
 -10  13   5        7.75       10.96      6.71 o
  -9  13   5        0.44        6.88      5.98 o
  -8  13   5        7.45       17.05      5.20 o
  -7  13   5      189.12      191.82      7.28 o
  -6  13   5      302.43      314.37      9.11 o
  -5  13   5      111.41      129.61      4.91 o
  -4  13   5     2178.06     2159.94     20.32 o
  -3  13   5     1308.65     1225.67     12.61 o
  -2  13   5     1412.10     1312.08     13.97 o
  -1  13   5     1002.86      989.67     11.91 o
   0  13   5        9.91        7.07      2.21 o
   1  13   5        0.29        1.75      1.47 o
   2  13   5      228.07      238.51      3.82 o
   3  13   5       34.53       46.89      4.05 o
   4  13   5      213.52      178.85      5.63 o
   5  13   5      327.42      310.48      7.50 o
   6  13   5      503.87      482.06     10.22 o
   7  13   5       62.55       68.86      5.14 o
   8  13   5       41.97       42.58      7.40 o
   9  13   5       12.15       20.67     13.77 o
  10  13   5        2.98        4.22     14.46 o
 -10  14   5       53.68       63.78     10.63 o
  -9  14   5       13.09        6.40      6.09 o
  -8  14   5      439.96      454.91     16.82 o
  -7  14   5      105.36      119.55      6.44 o
  -6  14   5      482.60      483.99     10.55 o
  -5  14   5      394.61      356.70      6.85 o
  -4  14   5      256.64      260.61      6.58 o
  -3  14   5      245.26      239.03      4.75 o
  -2  14   5      355.03      356.17      6.34 o
  -1  14   5      894.41      950.80     11.66 o
   0  14   5      672.72      681.09      8.33 o
   1  14   5      241.61      249.46      4.85 o
   2  14   5      289.16      271.26      4.18 o
   3  14   5        8.43        8.76      4.25 o
   4  14   5      460.81      449.64     13.37 o
   5  14   5       22.28       21.78      5.37 o
   6  14   5        0.20        4.17      4.33 o
   7  14   5       19.81        6.80      5.71 o
   8  14   5      120.17      110.99      9.29 o
   9  14   5       38.42       33.21     14.54 o
 -10  15   5       11.46       10.82      6.98 o
  -9  15   5        1.25        1.93      6.03 o
  -8  15   5        0.74        1.59      4.81 o
  -7  15   5      168.34      152.81      6.91 o
  -6  15   5      102.96       93.56      8.60 o
  -5  15   5      914.46      876.60     11.47 o
  -4  15   5      411.64      437.23      7.23 o
  -3  15   5      887.23      885.69     14.72 o
  -2  15   5       45.11       50.58      2.98 o
  -1  15   5      949.55      932.26     11.59 o
   0  15   5        8.98        8.09      2.38 o
   1  15   5      243.98      232.12      4.80 o
   2  15   5        6.40        4.36      1.27 o
   3  15   5      779.67      803.76     16.71 o
   4  15   5     1045.87     1011.87     18.20 o
   5  15   5     1200.70     1170.93     29.41 o
   6  15   5        0.24        1.63      5.06 o
   7  15   5      137.74      134.73      8.89 o
   8  15   5        0.02        1.12      6.39 o
   9  15   5       22.33       32.06     13.88 o
 -10  16   5      189.56      208.77     10.97 o
  -9  16   5       12.23       18.03      6.39 o
  -8  16   5       62.93       61.46      6.17 o
  -7  16   5       11.33        6.79      4.45 o
  -6  16   5      291.37      284.80      8.86 o
  -5  16   5       13.03       10.68      3.28 o
  -4  16   5       91.21      103.51      3.92 o
  -3  16   5     1016.77      940.10     11.34 o
  -2  16   5      203.86      209.63      4.73 o
  -1  16   5      250.42      235.89      6.06 o
   0  16   5     2208.25     2291.35     33.61 o
   1  16   5      837.58      848.41     10.88 o
   2  16   5      673.88      683.22      9.14 o
   3  16   5       40.21       40.90      5.12 o
   4  16   5       25.08       33.39      6.57 o
   5  16   5       35.34       45.81      6.31 o
   6  16   5      127.99      127.80      8.43 o
   7  16   5        0.20        5.22      5.91 o
   8  16   5        4.97       11.55      6.76 o
   9  16   5       55.98       98.99     17.91 o
  -9  17   5        8.72       16.95      6.42 o
  -8  17   5        0.64       -1.57      4.84 o
  -7  17   5       17.27       10.93      5.03 o
  -6  17   5      499.38      495.06     14.23 o
  -5  17   5      553.46      507.98     10.41 o
  -4  17   5     2184.80     2061.71     23.43 o
  -3  17   5     1060.58     1051.37     12.34 o
  -2  17   5      517.37      484.56      7.85 o
  -1  17   5        2.82       -1.90      1.90 o
   0  17   5      122.17      105.37      3.75 o
   1  17   5       71.70       87.35      3.40 o
   2  17   5       53.44       63.06      2.83 o
   3  17   5       10.41        9.98      4.55 o
   4  17   5      482.95      490.51     13.54 o
   5  17   5       47.54       35.57      6.42 o
   6  17   5       49.88       52.74      7.08 o
   7  17   5        9.01       16.26      6.36 o
   8  17   5        4.82       -3.54      9.36 o
   9  17   5       16.24       37.85     14.34 o
  -9  18   5      121.23      107.07      8.86 o
  -8  18   5       41.33       43.96      6.05 o
  -7  18   5      239.75      237.74     10.96 o
  -6  18   5       64.65       52.06      5.15 o
  -5  18   5      472.72      428.06      9.65 o
  -4  18   5        0.01       -2.21      2.71 o
  -3  18   5      181.38      171.89      5.60 o
  -2  18   5      883.63      821.48     12.06 o
  -1  18   5      518.50      528.54     10.23 o
   0  18   5      413.73      415.31      7.22 o
   1  18   5     1381.62     1312.93     15.55 o
   2  18   5      138.83      129.65      4.25 o
   3  18   5      176.38      200.87      8.80 o
   4  18   5        0.06        3.12      4.71 o
   5  18   5       62.66       51.67      8.18 o
   6  18   5        9.87       19.36      6.08 o
   7  18   5       17.95       10.72      6.60 o
   8  18   5        0.37        2.06      6.87 o
   9  18   5       32.49       45.33     16.41 o
  -9  19   5       32.50       30.17      7.52 o
  -8  19   5       60.75       63.29      6.53 o
  -7  19   5       12.89       15.23      4.90 o
  -6  19   5      281.47      273.26     12.60 o
  -5  19   5      236.88      230.76      7.72 o
  -4  19   5      358.01      341.02      9.26 o
  -3  19   5      400.42      374.80      7.94 o
  -2  19   5      199.21      200.96      6.49 o
  -1  19   5      364.59      329.06      8.22 o
   0  19   5      613.90      599.17     10.13 o
   1  19   5       62.64       73.20      3.76 o
   2  19   5     1150.28     1116.11     19.45 o
   3  19   5      130.20      124.47      7.39 o
   4  19   5      513.33      508.21     14.74 o
   5  19   5       80.41       90.38      7.74 o
   6  19   5      186.14      190.93     10.44 o
   7  19   5        1.12       -5.49      6.20 o
   8  19   5       34.90       39.07      8.29 o
   9  19   5        2.02      -13.35     13.35 o
  -9  20   5       52.81       54.93      7.67 o
  -8  20   5       31.26       25.68      5.75 o
  -7  20   5       23.97       17.69      4.93 o
  -6  20   5       37.36       46.46      5.13 o
  -5  20   5       10.75        8.45      3.95 o
  -4  20   5        0.01        0.56      3.91 o
  -3  20   5      321.25      302.03      7.46 o
  -2  20   5     1097.22     1007.10     18.56 o
  -1  20   5        4.14        4.22      3.08 o
   0  20   5      243.80      240.12      6.52 o
   1  20   5      434.19      452.64      9.19 o
   2  20   5       90.99       97.07      6.14 o
   3  20   5        4.74        6.77      1.91 o
   4  20   5      179.78      186.84     12.28 o
   5  20   5       64.56       72.60      7.54 o
   6  20   5       81.35       88.75      8.46 o
   7  20   5        1.15       -3.12      6.14 o
   8  20   5       50.25       69.16     11.39 o
  -9  21   5        2.14       -2.55      7.72 o
  -8  21   5        1.73       -4.96      4.96 o
  -7  21   5        8.01       13.85      4.88 o
  -6  21   5        7.52        9.14      4.47 o
  -5  21   5      723.68      686.38     14.23 o
  -4  21   5       43.04       39.09      5.14 o
  -3  21   5     1020.24      932.49     22.86 o
  -2  21   5      397.11      371.99     10.72 o
  -1  21   5      111.35      121.66      6.46 o
   0  21   5      360.53      339.11     12.81 o
   1  21   5       82.02       98.51      8.35 o
   2  21   5        0.30        2.04      2.35 o
   3  21   5       42.33       47.61      2.76 o
   4  21   5        6.96       15.23      5.79 o
   5  21   5      537.32      587.47     24.89 o
   6  21   5       26.31       17.92      6.91 o
   7  21   5       59.66       71.70      8.74 o
   8  21   5        6.54        4.13      8.96 o
  -8  22   5       33.58       41.53      6.27 o
  -7  22   5       77.84       77.35      6.58 o
  -6  22   5      415.72      415.47     13.21 o
  -5  22   5        4.99        3.06      4.61 o
  -4  22   5       60.85       55.61      7.67 o
  -3  22   5      371.22      329.79     13.27 o
  -2  22   5       70.68       72.83      5.85 o
  -1  22   5       10.03       12.97      4.33 o
   0  22   5      253.33      261.65      8.99 o
   1  22   5     1817.97     1764.03     24.91 o
   2  22   5      251.68      251.15     12.81 o
   3  22   5       95.06      109.49      5.12 o
   4  22   5        5.91        5.51      5.46 o
   5  22   5        6.55        4.12      6.00 o
   6  22   5        4.86        1.96      6.42 o
   7  22   5       12.96       10.84      7.35 o
   8  22   5       15.26       -0.27      9.94 o
  -8  23   5       11.19       14.32      6.15 o
  -7  23   5        1.67       -1.91      4.72 o
  -6  23   5       53.10       62.15      6.98 o
  -5  23   5        3.65        0.93      6.34 o
  -4  23   5      660.72      638.14     25.56 o
  -3  23   5       71.72       65.38      7.64 o
  -2  23   5      906.08      848.41     21.35 o
  -1  23   5      257.26      242.85      9.03 o
   0  23   5      672.90      578.77     13.39 o
   1  23   5        7.80       18.79      4.52 o
   2  23   5       67.32       70.50      9.16 o
   3  23   5      433.88      414.49     16.38 o
   4  23   5      139.36      149.84      9.09 o
   5  23   5       54.90       34.82      7.31 o
   6  23   5       49.73       42.61      9.92 o
   7  23   5       17.27        7.15      9.30 o
   8  23   5       21.90       20.15     10.83 o
  -8  24   5       40.13       26.33      8.96 o
  -7  24   5       16.04       15.78      6.83 o
  -6  24   5       16.46       15.83      6.40 o
  -5  24   5        0.25       -6.46      6.46 o
  -4  24   5       46.27       46.86      7.62 o
  -3  24   5       73.94       79.05      8.34 o
  -2  24   5        1.70        2.93     15.07 o
  -1  24   5      570.15      562.76     13.66 o
   0  24   5       28.53       33.02      5.59 o
   1  24   5     1371.72     1326.29     23.22 o
   2  24   5       55.48       48.98      5.07 o
   3  24   5      422.63      431.37     30.09 o
   4  24   5       35.37       38.39      8.51 o
   5  24   5        3.97       20.81      8.57 o
   6  24   5        5.10       -3.92      8.33 o
   7  24   5       63.62       59.12     11.39 o
  -8  25   5        0.44        4.49     10.92 o
  -7  25   5        0.39        0.32      6.57 o
  -6  25   5      257.33      263.87     11.97 o
  -5  25   5        3.23        1.72      7.33 o
  -4  25   5      237.70      248.70     19.10 o
  -3  25   5       62.89       68.55      8.03 o
  -2  25   5       45.82       28.37      6.93 o
  -1  25   5      158.51      157.34      9.64 o
   0  25   5       65.31       70.08      8.53 o
   1  25   5        1.49       13.32      4.68 o
   2  25   5       16.51       19.84      4.62 o
   3  25   5      214.25      225.79     13.50 o
   4  25   5       47.40       48.06      9.25 o
   5  25   5      295.83      273.98     15.43 o
   6  25   5       99.27      101.50     12.08 o
   7  25   5       13.40        9.42      9.74 o
  -7  26   5       41.05       33.35      7.82 o
  -6  26   5       27.09       34.69      7.27 o
  -5  26   5       23.11       24.94      8.00 o
  -4  26   5       44.27       47.97     14.42 o
  -3  26   5        0.17        1.90      6.40 o
  -2  26   5       73.77       75.65      8.23 o
  -1  26   5      111.28       95.05      8.53 o
   0  26   5      430.84      395.24     14.06 o
   1  26   5        4.63        8.11      4.78 o
   2  26   5      315.20      314.50     10.12 o
   3  26   5        5.84       -2.98     11.14 o
   4  26   5       41.23       57.16     13.58 o
   5  26   5       34.13       58.05     10.63 o
   6  26   5        2.05        3.71      9.05 o
   7  26   5        2.70       -2.81     10.13 o
  -7  27   5       72.26       88.93     11.38 o
  -6  27   5       10.17        6.74      6.54 o
  -5  27   5      126.81      127.84     11.10 o
  -4  27   5       70.24       61.99      8.73 o
  -3  27   5      257.12      249.46     13.33 o
  -2  27   5      266.05      283.18     13.42 o
  -1  27   5       26.96       22.27      6.61 o
   0  27   5       63.64       50.10      7.18 o
   1  27   5       34.14       33.86      5.50 o
   2  27   5       20.75       23.48      6.62 o
   3  27   5       54.85       62.13      9.79 o
   4  27   5        0.04        1.68      8.24 o
   5  27   5      219.75      279.86     16.61 o
   6  27   5       13.41       16.34      9.86 o
  -7  28   5       10.05       15.93      7.73 o
  -6  28   5       63.15       67.82      8.32 o
  -5  28   5        1.52        2.43      7.69 o
  -4  28   5       18.73       25.33      7.76 o
  -3  28   5      144.51      155.08     10.90 o
  -2  28   5      155.93      142.82     10.52 o
  -1  28   5        3.00       -4.74      6.11 o
   0  28   5       34.34       29.37      6.69 o
   1  28   5      113.30      111.51      8.36 o
   2  28   5       82.83       96.76     13.29 o
   3  28   5        0.72       -3.70      7.34 o
   4  28   5       49.72       63.48     10.39 o
   5  28   5      148.74      181.35     14.56 o
   6  28   5        3.10        1.11      9.77 o
  -6  29   5      120.24      139.75     10.12 o
  -5  29   5       42.91       24.97      9.99 o
  -4  29   5       26.03       29.54      8.47 o
  -3  29   5       35.20       42.96      8.22 o
  -2  29   5       50.95       46.14      9.17 o
  -1  29   5       54.83       48.99      7.98 o
   0  29   5        9.39        9.01      6.25 o
   1  29   5       60.29       88.48     14.52 o
   2  29   5       92.29       92.35     15.65 o
   3  29   5        0.61       -4.55      8.05 o
   4  29   5       20.64       30.21      9.78 o
   5  29   5       24.36        8.75     20.98 o
   6  29   5       82.41       95.06     13.22 o
  -6  30   5        0.38       -0.01     15.57 o
  -5  30   5       81.62       98.85     10.86 o
  -4  30   5       19.74        8.24      7.82 o
  -3  30   5        0.71       -3.64      6.68 o
  -2  30   5        2.10        2.82      7.02 o
  -1  30   5       74.95       62.85      8.58 o
   0  30   5        3.71       -1.61      6.19 o
   1  30   5      471.51      445.14     28.04 o
   2  30   5       37.39       29.76     13.12 o
   3  30   5       51.20       47.48     15.11 o
   4  30   5       20.58       23.86      9.63 o
   5  30   5       42.62       49.68     11.73 o
  -5  31   5       46.25       50.39     10.03 o
  -4  31   5        1.01       -3.49      7.32 o
  -3  31   5      105.01       86.46     10.08 o
  -2  31   5       63.17       60.32     10.99 o
  -1  31   5        0.39       -6.36      6.36 o
   0  31   5      167.84      167.51     10.95 o
   1  31   5       25.52       31.81      7.15 o
   2  31   5        9.75       13.88     12.92 o
   3  31   5        0.16        0.27     11.85 o
   4  31   5      249.21      301.49     25.58 o
   5  31   5       48.51       66.54     17.64 o
  -5  32   5        3.15       -4.83      8.41 o
  -4  32   5       27.60       41.45     18.31 o
  -3  32   5        0.43        7.69      7.99 o
  -2  32   5      244.18      246.66     13.71 o
  -1  32   5       67.27       74.30      9.42 o
   0  32   5       78.81       68.29      8.80 o
   1  32   5       26.31       29.35      7.51 o
   2  32   5        3.76        0.46     12.20 o
   3  32   5       68.00       58.49     15.69 o
   4  32   5       96.95       85.33     17.83 o
  -4  33   5        0.79        4.02      8.41 o
  -3  33   5      206.70      217.07     14.04 o
  -2  33   5        9.59        4.54      7.54 o
  -1  33   5       36.87       30.74      8.49 o
   0  33   5       58.51       53.74      8.93 o
   1  33   5       19.85       12.70      7.06 o
   2  33   5       35.02       27.38     13.46 o
   3  33   5       29.92       17.83     15.34 o
  -3  34   5        9.06        9.78      8.79 o
  -2  34   5        1.96        5.56      8.22 o
  -1  34   5        8.68        6.50      7.94 o
   0  34   5       14.49       13.02      7.66 o
   1  34   5      135.03      149.77     19.21 o
   2  34   5       54.68       83.57     16.88 o
   3  34   5        1.65        7.25     15.23 o
  -2  35   5      116.13      126.75     12.03 o
  -1  35   5       53.57       58.84     10.91 o
   0  35   5       36.57       32.94      8.92 o
   1  35   5        0.12      -11.77     11.77 o
 -10   0   6       32.83       41.42     14.31 o
  -8   0   6      116.81      101.18     10.00 o
  -6   0   6      246.31      247.00      9.60 o
  -4   0   6      204.24      184.63      7.44 o
  -2   0   6    15240.61    15040.30    193.71 o
   0   0   6     3074.36     2762.70     38.13 o
   2   0   6     2605.50     2529.12     31.27 o
   4   0   6       38.78       42.84      3.20 o
   6   0   6      106.24      152.63      8.19 o
   8   0   6       64.49       63.05      7.85 o
  10   0   6        3.15        9.13     11.62 o
 -11   1   6       10.07        9.11     10.45 o
 -10   1   6       22.13       20.48      9.66 o
  -9   1   6       25.09       31.22      5.91 o
  -8   1   6      174.38      204.48     12.60 o
  -7   1   6      610.27      602.89     10.67 o
  -6   1   6      257.69      256.63      6.63 o
  -5   1   6     1616.77     1622.22     18.83 o
  -4   1   6      863.61      892.00     11.66 o
  -3   1   6     1342.07     1398.27     15.79 o
  -2   1   6        5.72        0.93      1.85 o
  -1   1   6      118.38      143.52      3.57 o
   0   1   6        7.96       14.71      1.59 o
   1   1   6     2997.58     2949.55     26.81 o
   2   1   6     1031.16     1024.42     10.19 o
   3   1   6     2322.48     2233.31     23.02 o
   4   1   6      350.79      362.39      5.69 o
   5   1   6      363.96      393.71      7.42 o
   6   1   6      242.28      239.07      6.44 o
   7   1   6      285.60      248.69      7.87 o
   8   1   6       15.54       15.55      4.88 o
   9   1   6        8.41        8.18      7.19 o
  10   1   6       48.17       56.80      9.74 o
 -11   2   6       94.02       83.95     12.62 o
 -10   2   6       85.20       90.19     17.28 o
  -9   2   6      300.42      287.20     12.29 o
  -8   2   6       33.32       33.71      7.69 o
  -7   2   6       48.17       45.02      4.15 o
  -6   2   6       14.93       13.29      3.13 o
  -5   2   6       37.73       40.37      3.27 o
  -4   2   6      143.45      134.42      4.25 o
  -3   2   6     1655.47     1585.85     17.49 o
  -2   2   6        6.86       11.89      2.25 o
  -1   2   6      200.15      330.65      5.31 o
   0   2   6       51.02       50.05      2.13 o
   1   2   6      290.96      240.56      4.02 o
   2   2   6       34.04       19.24      1.60 o
   3   2   6        0.28        4.66      1.58 o
   4   2   6       50.27       61.51      3.45 o
   5   2   6       50.86       60.50      3.96 o
   6   2   6        8.28        6.15      2.88 o
   7   2   6      286.32      262.81      8.12 o
   8   2   6       19.89       19.84      5.55 o
   9   2   6      107.72      117.72      9.88 o
  10   2   6       17.82       22.59      8.53 o
 -11   3   6       13.27       11.24     10.10 o
 -10   3   6        3.58        4.64      9.05 o
  -9   3   6       34.06       27.97      6.97 o
  -8   3   6      864.09      790.30     16.13 o
  -7   3   6       15.83        9.28      3.93 o
  -6   3   6     1101.61     1062.26     16.57 o
  -5   3   6       81.21       86.44      3.90 o
  -4   3   6     1636.94     1628.45     18.37 o
  -3   3   6     1260.37     1466.37     16.47 o
  -2   3   6      484.26      425.36      6.55 o
  -1   3   6      107.53       87.92      2.84 o
   0   3   6       30.32       40.77      2.03 o
   1   3   6      137.78      162.44      3.33 o
   2   3   6     1316.67     1196.26     13.96 o
   3   3   6        1.26        4.28      1.32 o
   4   3   6      564.72      586.37      9.34 o
   5   3   6      180.53      180.10      4.88 o
   6   3   6      302.42      293.61      7.07 o
   7   3   6       24.62       18.30      5.20 o
   8   3   6       10.24       23.59      6.99 o
   9   3   6       45.48       41.53      8.06 o
  10   3   6       89.42       87.72     10.30 o
 -11   4   6       12.32        8.87      9.76 o
 -10   4   6      115.65      104.74      9.86 o
  -9   4   6      109.87       98.30     12.75 o
  -8   4   6       15.60       17.72      5.37 o
  -7   4   6      279.43      254.24      8.28 o
  -6   4   6       12.08       18.89      3.32 o
  -5   4   6       64.20       61.51      3.57 o
  -4   4   6      374.37      383.51      6.99 o
  -3   4   6     2553.99     2447.59     25.32 o
  -2   4   6       89.03       88.87      4.68 o
  -1   4   6     1873.41     1835.35     19.00 o
   0   4   6     1130.80     1171.31     12.03 o
   1   4   6     1429.41     1381.65     14.32 o
   2   4   6      558.34      533.51      6.88 o
   3   4   6      215.70      234.39      3.81 o
   4   4   6       29.17       38.74      2.39 o
   5   4   6      757.56      760.66     10.51 o
   6   4   6      156.45      178.07      5.64 o
   7   4   6       98.45       98.64      5.50 o
   8   4   6      118.41      109.95      7.30 o
   9   4   6       69.37       79.95      9.05 o
  10   4   6        3.40       -3.42     13.79 o
 -10   5   6        1.56        3.99      7.14 o
  -9   5   6      144.17      164.15     10.39 o
  -8   5   6        0.31       -4.16      4.63 o
  -7   5   6      241.35      242.02      7.90 o
  -6   5   6     2446.80     2400.32     26.53 o
  -5   5   6      144.98      131.24      4.56 o
  -4   5   6     1583.12     1645.80     18.58 o
  -3   5   6      611.34      658.49      9.28 o
  -2   5   6     1184.90     1231.21     14.00 o
  -1   5   6     1839.44     1909.53     19.71 o
   0   5   6      764.05      851.77      9.35 o
   1   5   6     1235.96     1170.02     11.96 o
   2   5   6      277.58      276.60      5.66 o
   3   5   6     1485.09     1459.30     14.23 o
   4   5   6       27.47       22.99      2.08 o
   5   5   6     1519.09     1537.60     17.65 o
   6   5   6       12.41        4.18      2.78 o
   7   5   6      133.18      137.17      6.16 o
   8   5   6        3.74       -1.14      4.74 o
   9   5   6        8.62       11.99      7.82 o
  10   5   6       31.80       35.93      9.13 o
 -10   6   6      138.42      163.94     13.55 o
  -9   6   6       27.68       21.10      6.90 o
  -8   6   6      190.63      188.46      8.26 o
  -7   6   6      145.99      152.07      6.53 o
  -6   6   6       14.06       19.13      3.49 o
  -5   6   6      194.92      181.81      5.37 o
  -4   6   6        2.68        3.94      2.36 o
  -3   6   6      497.34      539.65      8.24 o
  -2   6   6     7814.75     7670.59     71.50 o
  -1   6   6      506.66      612.39      8.10 o
   0   6   6     1981.80     1707.97     16.62 o
   1   6   6     2307.41     2194.48     22.52 o
   2   6   6      112.35       76.72      4.01 o
   3   6   6      236.81      247.26      4.24 o
   4   6   6      181.93      187.23      4.18 o
   5   6   6       54.44       45.31      2.96 o
   6   6   6        2.75        0.35      2.80 o
   7   6   6        3.68        1.70      3.54 o
   8   6   6       59.44       41.72      6.13 o
   9   6   6        0.35        0.38      6.99 o
  10   6   6       43.71       45.82      9.26 o
 -10   7   6       21.79       19.44      7.96 o
  -9   7   6        4.91        8.74      6.64 o
  -8   7   6        2.94       -4.46      4.80 o
  -7   7   6      238.70      250.91      7.94 o
  -6   7   6      597.82      590.79     10.13 o
  -5   7   6       19.13       18.05      2.97 o
  -4   7   6      132.94      134.58      4.37 o
  -3   7   6     2528.70     2664.55     27.37 o
  -2   7   6     2162.63     2386.29     24.45 o
  -1   7   6      104.97      109.20      3.16 o
   0   7   6       79.27       82.63      2.61 o
   1   7   6     3405.78     3372.34     30.46 o
   2   7   6      533.77      487.69      6.00 o
   3   7   6     1970.04     1922.72     27.99 o
   4   7   6      283.14      269.31      4.91 o
   5   7   6       27.57       31.82      3.07 o
   6   7   6      178.86      201.09      5.88 o
   7   7   6        2.42        2.69      4.36 o
   8   7   6        5.33        0.98      5.09 o
   9   7   6       14.81       18.48      7.42 o
  10   7   6        2.93       -2.95      7.60 o
 -10   8   6        5.29        8.38      9.42 o
  -9   8   6      254.48      264.48     12.10 o
  -8   8   6       30.02       33.59      5.67 o
  -7   8   6      212.71      229.45     11.14 o
  -6   8   6       61.35       58.29      4.58 o
  -5   8   6        1.08        0.55      2.63 o
  -4   8   6      324.70      328.72      6.68 o
  -3   8   6     1899.62     1829.05     19.92 o
  -2   8   6     2325.98     2362.15     24.33 o
  -1   8   6     5846.27     5891.56     51.94 o
   0   8   6      365.44      365.65      5.39 o
   1   8   6      610.08      613.80      8.21 o
   2   8   6     1095.71     1078.97     10.81 o
   3   8   6       53.84       44.82      1.96 o
   4   8   6      197.88      211.73      4.36 o
   5   8   6      665.85      605.94      9.62 o
   6   8   6      608.64      577.41     12.88 o
   7   8   6      182.07      198.41      9.11 o
   8   8   6        0.43        2.54      5.05 o
   9   8   6       42.73       30.42      7.91 o
  10   8   6       12.47       11.18     16.93 o
 -10   9   6        0.51       10.24      7.46 o
  -9   9   6       36.55       39.35      7.71 o
  -8   9   6      310.88      294.59     10.53 o
  -7   9   6        2.22        1.27      3.84 o
  -6   9   6     1022.82     1011.85     15.62 o
  -5   9   6      238.89      234.33      6.65 o
  -4   9   6      427.35      456.28      7.91 o
  -3   9   6      573.08      582.83      8.69 o
  -2   9   6     1038.97     1054.43     11.81 o
  -1   9   6      123.94      114.83      3.89 o
   0   9   6      377.72      401.64      6.34 o
   1   9   6      121.83      105.16      3.26 o
   2   9   6     1124.31     1013.77     13.60 o
   3   9   6      545.68      568.81      9.68 o
   4   9   6     3137.54     3022.69     28.77 o
   5   9   6      424.38      396.50      7.91 o
   6   9   6      132.12      147.56      5.24 o
   7   9   6        3.03       -2.80      3.98 o
   8   9   6       43.31       46.63     13.93 o
   9   9   6       48.63       52.48     10.49 o
  10   9   6       16.05       25.48      8.56 o
 -10  10   6        3.79        7.10      7.19 o
  -9  10   6      131.95      117.82      9.50 o
  -8  10   6       55.12       49.92      6.26 o
  -7  10   6       43.64       36.72      4.76 o
  -6  10   6       34.48       23.82      4.11 o
  -5  10   6      460.92      433.85      8.21 o
  -4  10   6        5.43       -2.37      2.37 o
  -3  10   6        2.81        6.17      2.29 o
  -2  10   6     1154.25     1173.79     12.93 o
  -1  10   6     2441.16     2474.54     23.53 o
   0  10   6      563.71      526.42      9.91 o
   1  10   6     2252.33     2168.65     22.63 o
   2  10   6      431.84      443.05      5.64 o
   3  10   6       64.47       58.69      2.00 o
   4  10   6       30.62       37.80      2.46 o
   5  10   6      420.07      445.39      7.95 o
   6  10   6       88.24      116.09      5.51 o
   7  10   6       89.45       89.03      5.62 o
   8  10   6       12.47        9.24      5.43 o
   9  10   6      223.75      229.99     24.53 o
  10  10   6       10.26       26.39     14.34 o
 -10  11   6       20.33       18.31     12.73 o
  -9  11   6        0.49        5.21      6.93 o
  -8  11   6        9.13       12.38      5.48 o
  -7  11   6      308.33      330.00     10.54 o
  -6  11   6       70.94       83.52      5.64 o
  -5  11   6      717.61      716.63     12.84 o
  -4  11   6        4.66        7.89      4.00 o
  -3  11   6      886.32      912.19     11.03 o
  -2  11   6     1962.25     2013.45     20.05 o
  -1  11   6      181.29      204.80      4.31 o
   0  11   6        7.37       13.81      2.08 o
   1  11   6       87.44       91.70      4.16 o
   2  11   6       10.33       20.31      4.04 o
   3  11   6      862.17      871.39      9.07 o
   4  11   6      106.21      100.80      3.30 o
   5  11   6     1826.65     1812.53     21.97 o
   6  11   6       10.32       13.32      3.57 o
   7  11   6       29.17       35.95      4.58 o
   8  11   6        0.01       -0.26      5.97 o
   9  11   6        7.30       20.67     13.35 o
  10  11   6       11.58       26.43     14.73 o
 -10  12   6       70.68       68.44      9.56 o
  -9  12   6       80.24       78.74      8.66 o
  -8  12   6      282.44      283.06     10.45 o
  -7  12   6      105.05      104.54      6.31 o
  -6  12   6        3.32        1.17      3.40 o
  -5  12   6        2.04       11.38      3.70 o
  -4  12   6       42.21       45.78      3.69 o
  -3  12   6      524.54      550.57      7.98 o
  -2  12   6     3925.29     3811.48     35.13 o
  -1  12   6       71.80       72.11      2.83 o
   0  12   6     2515.41     2565.79     26.62 o
   1  12   6      384.46      382.55      7.61 o
   2  12   6     1381.06     1298.28     13.38 o
   3  12   6       11.66       10.25      1.46 o
   4  12   6      121.91      137.09      3.53 o
   5  12   6       63.97       62.09      3.18 o
   6  12   6      473.36      452.65     12.48 o
   7  12   6       53.99       46.44      7.31 o
   8  12   6       75.56       57.89      9.72 o
   9  12   6        4.37       15.03     13.39 o
 -10  13   6        3.02        6.11      8.11 o
  -9  13   6       19.99       13.65      7.31 o
  -8  13   6       54.64       54.24      5.80 o
  -7  13   6      493.82      530.53     11.72 o
  -6  13   6        1.61       -0.32      3.38 o
  -5  13   6      466.65      465.57      8.65 o
  -4  13   6       25.66       34.55      2.91 o
  -3  13   6      639.87      614.13      8.62 o
  -2  13   6      519.10      520.83      8.00 o
  -1  13   6       35.93       33.20      2.37 o
   0  13   6     1052.60     1065.56     11.59 o
   1  13   6      459.35      440.79      7.48 o
   2  13   6      578.33      594.89      6.65 o
   3  13   6     1597.07     1493.99     24.32 o
   4  13   6     2025.51     1957.58     30.09 o
   5  13   6      478.22      469.87     10.51 o
   6  13   6       89.05       93.32      5.82 o
   7  13   6       26.23       18.86      6.23 o
   8  13   6       27.45       18.70     10.45 o
   9  13   6        4.67       -9.97     12.62 o
 -10  14   6      199.81      202.63     12.44 o
  -9  14   6       22.38       19.59      7.24 o
  -8  14   6        1.03       -1.81      4.77 o
  -7  14   6      176.20      196.80      7.72 o
  -6  14   6        3.28       10.50      4.10 o
  -5  14   6      575.82      550.19      9.82 o
  -4  14   6      388.93      379.66      6.82 o
  -3  14   6      545.73      521.58      7.87 o
  -2  14   6      376.44      374.77      8.31 o
  -1  14   6     1090.40     1071.24     12.07 o
   0  14   6      560.59      541.62      8.16 o
   1  14   6      171.98      160.48      4.22 o
   2  14   6       37.14       47.73      3.66 o
   3  14   6      763.71      730.57     15.91 o
   4  14   6       63.45       65.01      4.47 o
   5  14   6        0.26        3.74      6.79 o
   6  14   6      101.58       92.90      7.49 o
   7  14   6       90.96       93.72      8.13 o
   8  14   6       13.44       11.24      8.17 o
   9  14   6       53.65       57.26     16.11 o
 -10  15   6        5.63        5.61      8.21 o
  -9  15   6       47.25       52.75      8.59 o
  -8  15   6       14.57       15.82      5.16 o
  -7  15   6       46.90       53.80      7.69 o
  -6  15   6     1507.07     1478.15     21.07 o
  -5  15   6        1.97       -0.61      2.69 o
  -4  15   6       60.88       55.21      3.71 o
  -3  15   6      474.64      446.93      7.34 o
  -2  15   6       50.44       57.88      2.96 o
  -1  15   6       43.37       58.16      2.80 o
   0  15   6        0.58        0.62      2.04 o
   1  15   6       77.55       70.25      3.05 o
   2  15   6      868.16      838.10     11.38 o
   3  15   6      437.39      439.88     12.03 o
   4  15   6     1214.23     1240.57     29.89 o
   5  15   6        0.25        5.26      5.16 o
   6  15   6      311.79      296.38     11.63 o
   7  15   6        0.70       -0.38      5.62 o
   8  15   6       46.98       59.21     24.41 o
   9  15   6        3.62      -12.35     12.35 o
  -9  16   6      141.54      129.31     10.37 o
  -8  16   6       26.52       32.52      6.29 o
  -7  16   6        0.61        2.60      4.54 o
  -6  16   6       36.91       44.69      5.05 o
  -5  16   6      316.13      311.65      6.84 o
  -4  16   6      430.78      396.69      7.81 o
  -3  16   6      131.98      133.22      4.43 o
  -2  16   6      566.75      488.39      7.47 o
  -1  16   6      252.51      220.66      4.75 o
   0  16   6      876.14      804.20     11.75 o
   1  16   6     1038.24     1035.94     17.12 o
   2  16   6        7.19        5.68      1.98 o
   3  16   6        4.05        7.10      4.49 o
   4  16   6       43.92       42.50      5.95 o
   5  16   6       48.73       57.17      6.70 o
   6  16   6       90.49       81.77      7.80 o
   7  16   6       49.52       45.31      7.34 o
   8  16   6       11.50        2.81      8.35 o
   9  16   6       71.06       67.31     17.34 o
  -9  17   6      231.65      246.48     13.84 o
  -8  17   6       93.98       92.39      9.93 o
  -7  17   6      249.81      260.16      8.94 o
  -6  17   6      260.02      238.90      8.08 o
  -5  17   6      239.73      222.92      7.51 o
  -4  17   6      266.62      266.66      8.05 o
  -3  17   6      459.16      421.70      7.82 o
  -2  17   6       81.53       66.04      3.21 o
  -1  17   6       16.84       18.53      2.61 o
   0  17   6        1.20       -1.56      2.31 o
   1  17   6      343.29      319.36      6.50 o
   2  17   6      477.69      419.43      6.35 o
   3  17   6      260.98      296.84     10.62 o
   4  17   6        1.47        2.98      5.66 o
   5  17   6      773.34      761.13     18.33 o
   6  17   6       85.07       92.41      7.89 o
   7  17   6        5.04        0.73      6.05 o
   8  17   6        3.91       -5.51      8.72 o
   9  17   6        0.00       -3.18     14.11 o
  -9  18   6       10.93        9.05      7.83 o
  -8  18   6       42.38       42.73      6.24 o
  -7  18   6        0.14       -4.12      4.36 o
  -6  18   6        3.28       -2.21      4.13 o
  -5  18   6      179.97      169.07      6.68 o
  -4  18   6      813.11      774.73     11.69 o
  -3  18   6        0.25       -0.01      2.60 o
  -2  18   6      326.88      292.98      6.67 o
  -1  18   6       85.42       78.40      3.99 o
   0  18   6        4.05        3.40      2.51 o
   1  18   6        8.80        6.43      2.12 o
   2  18   6      172.84      177.66      4.65 o
   3  18   6      665.62      610.26     15.11 o
   4  18   6       67.45       55.53      7.42 o
   5  18   6       35.28       47.73      6.65 o
   6  18   6       72.60       85.84      8.62 o
   7  18   6       12.22        5.53      7.51 o
   8  18   6       67.83       62.98      8.91 o
   9  18   6       19.89        5.18     13.54 o
  -9  19   6       12.26        8.38      7.78 o
  -8  19   6       13.63       13.11      5.66 o
  -7  19   6       45.41       46.35      5.51 o
  -6  19   6      282.88      273.07      9.00 o
  -5  19   6      589.65      606.16     15.80 o
  -4  19   6        7.08        6.82      3.40 o
  -3  19   6      119.95      118.80      4.58 o
  -2  19   6      252.55      265.11      9.04 o
  -1  19   6      286.63      295.39      9.43 o
   0  19   6      180.03      150.66      5.95 o
   1  19   6        8.81        7.57      2.26 o
   2  19   6       59.60       67.75      3.11 o
   3  19   6      517.17      501.86     13.95 o
   4  19   6      194.78      187.24      9.38 o
   5  19   6      112.43      107.54      8.12 o
   6  19   6      126.57      126.43      9.28 o
   7  19   6        4.07       12.09      7.05 o
   8  19   6       11.39        9.02      7.85 o
  -9  20   6       77.64       85.23     10.02 o
  -8  20   6        0.36        6.96      5.69 o
  -7  20   6       85.15       97.37      6.75 o
  -6  20   6        2.84        3.02      4.31 o
  -5  20   6      135.23      153.29      6.65 o
  -4  20   6        5.30        8.87      4.27 o
  -3  20   6      313.41      286.46      8.60 o
  -2  20   6      173.21      166.47      7.66 o
  -1  20   6     1377.13     1262.19     21.67 o
   0  20   6       82.98       80.81      6.42 o
   1  20   6      900.56      878.71     14.77 o
   2  20   6       54.08       50.04      2.76 o
   3  20   6       90.44       78.27      7.04 o
   4  20   6       10.60        8.45      8.50 o
   5  20   6        1.46       -2.13      6.42 o
   6  20   6       16.54       21.44      6.80 o
   7  20   6        7.27       10.80      7.85 o
   8  20   6        3.10        4.26      7.93 o
  -8  21   6       56.80       67.42      6.91 o
  -7  21   6        7.03        5.68      5.16 o
  -6  21   6      283.20      253.40      8.76 o
  -5  21   6        0.02       -2.67      4.02 o
  -4  21   6      381.75      378.84     12.14 o
  -3  21   6      106.82      108.77      7.96 o
  -2  21   6       67.83       66.12      5.90 o
  -1  21   6      141.00      142.36      7.12 o
   0  21   6      290.81      285.51      8.86 o
   1  21   6        2.88        0.62      4.74 o
   2  21   6     1672.20     1576.66     19.85 o
   3  21   6       90.07       63.86      6.65 o
   4  21   6      234.31      253.77     11.21 o
   5  21   6       60.94       66.29     12.28 o
   6  21   6       61.74       70.99      8.33 o
   7  21   6        5.07        6.22      7.25 o
   8  21   6       15.24       23.47      8.41 o
  -8  22   6        6.58        3.26      5.70 o
  -7  22   6        3.22       -4.06      4.81 o
  -6  22   6        0.21       -3.71      5.69 o
  -5  22   6        4.73        0.60      5.32 o
  -4  22   6       88.79       93.43      7.21 o
  -3  22   6      252.27      250.60     11.92 o
  -2  22   6      839.13      825.18     17.30 o
  -1  22   6      594.72      573.02     13.76 o
   0  22   6      120.54      108.33      6.96 o
   1  22   6      645.78      617.41     12.20 o
   2  22   6        2.14        5.18      2.65 o
   3  22   6       37.01       41.11      6.50 o
   4  22   6       13.50        7.71      5.81 o
   5  22   6        8.98       12.49      6.23 o
   6  22   6       17.89        7.79      6.89 o
   7  22   6       48.75       45.80      8.56 o
   8  22   6        6.59        6.02     10.39 o
  -8  23   6        8.14       20.41      8.03 o
  -7  23   6       32.86       28.36      7.28 o
  -6  23   6       10.23       10.46      6.31 o
  -5  23   6      487.25      480.87     14.69 o
  -4  23   6       14.85        0.53      5.08 o
  -3  23   6      289.60      256.60     12.23 o
  -2  23   6       76.83       74.23      6.35 o
  -1  23   6        3.28        0.64      4.58 o
   0  23   6        2.36        2.77      4.50 o
   1  23   6       22.32       18.03      4.75 o
   2  23   6      147.42      150.06      6.96 o
   3  23   6      137.01      141.79     17.48 o
   4  23   6      170.21      170.46      9.83 o
   5  23   6       79.47      109.59      9.32 o
   6  23   6        8.40        5.70      9.02 o
   7  23   6        1.29       -5.47      8.78 o
  -8  24   6       34.70       34.24      8.22 o
  -7  24   6       11.90       15.79      6.91 o
  -6  24   6       26.82       31.57      7.11 o
  -5  24   6        2.28       10.15      5.75 o
  -4  24   6        1.52       -0.56      4.88 o
  -3  24   6       86.81       80.90      8.44 o
  -2  24   6      780.18      737.59     20.58 o
  -1  24   6        0.16       -4.37      4.37 o
   0  24   6      435.13      430.83     11.84 o
   1  24   6        1.47        4.77      4.54 o
   2  24   6      414.26      410.92     11.05 o
   3  24   6        0.14       -0.26      3.03 o
   4  24   6        1.98        0.64     12.71 o
   5  24   6       13.25       19.23      8.90 o
   6  24   6      252.04      282.97     23.78 o
   7  24   6        5.74        6.30      9.26 o
  -7  25   6      168.07      178.28     11.23 o
  -6  25   6       36.74       42.44      7.49 o
  -5  25   6      153.92      159.74      9.48 o
  -4  25   6       73.55       78.83      7.42 o
  -3  25   6      770.86      782.88     38.12 o
  -2  25   6       65.66       68.93      7.95 o
  -1  25   6       63.33       74.14      7.82 o
   0  25   6        0.49       -4.41      4.41 o
   1  25   6        2.98       -4.31      4.31 o
   2  25   6      124.88      134.38      8.30 o
   3  25   6      142.02      139.95     18.73 o
   4  25   6       77.52       63.34      9.90 o
   5  25   6      154.97      156.10     12.85 o
   6  25   6        5.85       13.90     10.64 o
   7  25   6        3.26        5.38     10.54 o
  -7  26   6       68.30       82.09     10.97 o
  -6  26   6        0.04       -5.99      6.00 o
  -5  26   6       74.32       76.05     10.10 o
  -4  26   6       11.87       17.63      5.87 o
  -3  26   6      133.46      140.48     12.71 o
  -2  26   6      169.24      154.67     10.59 o
  -1  26   6      640.92      599.29     18.13 o
   0  26   6      115.31      125.12      7.58 o
   1  26   6      638.24      586.60     17.52 o
   2  26   6       59.01       46.02      8.70 o
   3  26   6        3.35       -2.67      5.30 o
   4  26   6        0.02       -0.90      7.77 o
   5  26   6        0.13        4.83      9.03 o
   6  26   6        1.52        3.18      9.54 o
  -7  27   6        2.78        2.14      7.10 o
  -6  27   6      143.47      153.89     19.36 o
  -5  27   6       10.88       14.46      6.62 o
  -4  27   6      138.42      141.75      9.10 o
  -3  27   6      246.93      248.77     13.32 o
  -2  27   6       73.26       76.05      8.91 o
  -1  27   6       60.16       61.45      7.96 o
   0  27   6       68.53       59.13     16.78 o
   1  27   6        4.89        3.10      5.50 o
   2  27   6      159.62      161.04     18.04 o
   3  27   6       18.68       31.45      9.80 o
   4  27   6       57.37       62.54     10.47 o
   5  27   6       11.56       23.53     10.34 o
   6  27   6        4.27        6.14     17.76 o
  -6  28   6        0.54       -3.23      6.54 o
  -5  28   6        4.30       11.18      6.47 o
  -4  28   6       55.56       48.82      7.12 o
  -3  28   6       56.10       59.47     10.62 o
  -2  28   6      547.37      519.07     18.27 o
  -1  28   6      333.11      296.77     13.72 o
   0  28   6       40.90       44.74     11.14 o
   1  28   6       36.31       30.40      6.69 o
   2  28   6       32.13       52.14      9.59 o
   3  28   6        3.31       -0.43      3.82 o
   4  28   6      115.95      121.75     12.68 o
   5  28   6        4.79       16.62     10.18 o
   6  28   6       41.74       37.23     11.27 o
  -6  29   6       11.22        8.07      7.12 o
  -5  29   6      107.14      113.99      9.53 o
  -4  29   6        0.40       -4.56      5.88 o
  -3  29   6      314.30      297.26     14.86 o
  -2  29   6        5.27        0.22      7.03 o
  -1  29   6       10.99       10.89      6.89 o
   0  29   6       24.87       26.54      9.72 o
   1  29   6        8.38        3.18      5.96 o
   2  29   6       63.59       97.22     16.30 o
   3  29   6      106.64      100.49      6.24 o
   4  29   6        0.59        0.65      9.09 o
   5  29   6       65.74       72.00     12.11 o
  -5  30   6        3.48        9.48      8.07 o
  -4  30   6      206.69      220.29     18.47 o
  -3  30   6        3.29       -5.45      7.31 o
  -2  30   6      271.43      264.96     13.98 o
  -1  30   6       24.54       33.60      7.78 o
   0  30   6       11.79       10.53      6.68 o
   1  30   6       58.17       66.89      7.90 o
   2  30   6       17.26       22.09     13.39 o
   3  30   6       27.80       21.69      8.88 o
   4  30   6       45.47       52.61     12.77 o
   5  30   6       15.14       16.99     10.82 o
  -5  31   6      203.26      189.14     33.16 o
  -4  31   6       10.77       18.07      6.85 o
  -3  31   6        9.22       -2.51      8.42 o
  -2  31   6       52.86       49.72      8.99 o
  -1  31   6       19.33       27.06      7.81 o
   0  31   6        0.09       -2.32      6.68 o
   1  31   6       12.65       29.67      7.40 o
   2  31   6       37.08       29.69     14.19 o
   3  31   6        4.01        6.73     10.07 o
   4  31   6       57.93       86.18     17.87 o
  -4  32   6       22.66       26.53     15.11 o
  -3  32   6        1.48       -2.00     17.34 o
  -2  32   6       16.23       37.76      8.78 o
  -1  32   6      197.42      207.67     14.09 o
   0  32   6        0.28       -3.46      6.73 o
   1  32   6      120.49      106.12     16.84 o
   2  32   6       14.34        5.71     13.58 o
   3  32   6       16.10       -5.79     12.46 o
   4  32   6       35.84       65.62     16.84 o
  -3  33   6        7.09        4.28      8.21 o
  -2  33   6       56.59       56.01     10.64 o
  -1  33   6      109.52      119.69     11.06 o
   0  33   6       79.21      105.37     10.26 o
   1  33   6       46.46       47.29     15.26 o
   2  33   6      160.23      162.42     19.87 o
   3  33   6        3.92       -1.61     14.38 o
  -2  34   6       89.02       91.59     11.10 o
  -1  34   6      141.42      140.05     11.76 o
   0  34   6       36.99       48.21     13.17 o
   1  34   6       82.08      113.87     18.26 o
   2  34   6       38.85       42.36     10.11 o
  -9   0   7       13.08       14.75      8.24 o
  -7   0   7      491.91      434.01     13.17 o
  -5   0   7       26.10       30.88      4.85 o
  -3   0   7      575.85      529.18     11.67 o
  -1   0   7     4623.23     4341.57     59.00 o
   1   0   7     8048.64     8220.61    107.41 o
   3   0   7      284.50      289.18      6.80 o
   5   0   7     1649.48     1417.84     28.62 o
   7   0   7      119.54      142.22     11.58 o
   9   0   7        9.92       14.27     10.59 o
 -10   1   7       49.76       59.88     11.25 o
  -9   1   7       87.92       84.65     11.22 o
  -8   1   7      632.31      601.07     14.27 o
  -7   1   7        3.74        5.74      3.61 o
  -6   1   7      241.42      233.04      6.66 o
  -5   1   7      646.27      643.09     10.22 o
  -4   1   7      115.09      131.61      5.59 o
  -3   1   7      329.14      332.00      6.47 o
  -2   1   7      501.67      576.66      8.32 o
  -1   1   7      706.10      758.68      9.67 o
   0   1   7       18.55       10.68      1.78 o
   1   1   7       94.96       92.52      3.20 o
   2   1   7     4340.15     4338.48     36.71 o
   3   1   7     1236.64     1288.11     12.76 o
   4   1   7     1088.37     1026.86     10.92 o
   5   1   7       10.94       15.00      3.29 o
   6   1   7       66.88       83.76      4.91 o
   7   1   7       16.60       12.65      4.03 o
   8   1   7       99.91       97.98      8.22 o
   9   1   7       77.13       76.46      9.08 o
  10   1   7       20.58        2.86     13.71 o
 -10   2   7      111.78      134.95     20.71 o
  -9   2   7        5.26        2.41      5.68 o
  -8   2   7      103.62      109.32      9.39 o
  -7   2   7       86.66       77.32      4.97 o
  -6   2   7        2.97        1.60      3.06 o
  -5   2   7      657.22      705.99     10.80 o
  -4   2   7     1821.82     1849.07     20.74 o
  -3   2   7     3126.48     3039.00     30.88 o
  -2   2   7     1323.00     1250.06     14.47 o
  -1   2   7      566.32      519.89      7.55 o
   0   2   7      458.44      404.56      6.19 o
   1   2   7      138.46      177.91      3.89 o
   2   2   7      405.19      435.75      5.81 o
   3   2   7      159.74      156.00      3.63 o
   4   2   7      599.12      599.17      9.53 o
   5   2   7       43.80       45.49      3.31 o
   6   2   7      610.05      558.54     11.16 o
   7   2   7      265.16      238.25      7.92 o
   8   2   7      249.16      227.38     10.99 o
   9   2   7        1.99        0.47      8.96 o
  10   2   7        2.94        3.57      8.35 o
 -10   3   7       19.06       21.92      7.85 o
  -9   3   7      231.81      233.02     11.75 o
  -8   3   7        2.43        3.09      5.10 o
  -7   3   7      443.36      442.64     10.36 o
  -6   3   7      416.34      391.23      8.70 o
  -5   3   7     1211.92     1123.98     14.69 o
  -4   3   7      129.27      132.86      4.85 o
  -3   3   7      241.66      233.95      5.48 o
  -2   3   7       41.06       33.29      2.59 o
  -1   3   7      315.77      272.12      5.20 o
   0   3   7     1468.95     1626.36     17.26 o
   1   3   7     4157.04     4079.56     36.68 o
   2   3   7       55.13       57.22      2.77 o
   3   3   7     2200.46     2102.87     19.20 o
   4   3   7      458.45      415.20      6.96 o
   5   3   7      158.86      150.37      5.09 o
   6   3   7       10.30       17.71      3.72 o
   7   3   7       14.42       20.84      4.39 o
   8   3   7       26.20       25.34      4.82 o
   9   3   7        3.69        7.04      7.14 o
  10   3   7        0.47        1.88      7.94 o
 -10   4   7       51.75       60.76      8.95 o
  -9   4   7       66.07       63.80      8.13 o
  -8   4   7        1.13        0.58      6.68 o
  -7   4   7      201.31      205.46     15.09 o
  -6   4   7       39.62       40.97      3.97 o
  -5   4   7      165.96      154.04      5.17 o
  -4   4   7     1089.66     1047.15     13.51 o
  -3   4   7     2609.82     2583.69     26.89 o
  -2   4   7      907.19      839.24     10.75 o
  -1   4   7       20.13       15.85      2.03 o
   0   4   7        1.96        2.41      1.70 o
   1   4   7      362.62      433.48      6.05 o
   2   4   7      234.94      225.93      3.98 o
   3   4   7        2.31        4.27      1.46 o
   4   4   7      476.01      500.02      7.94 o
   5   4   7       73.07       69.57      4.23 o
   6   4   7      363.51      293.33      8.01 o
   7   4   7      337.27      340.04      9.19 o
   8   4   7        2.14        1.91      4.92 o
   9   4   7       26.84       33.83      8.05 o
  10   4   7      125.80      129.34     11.44 o
 -10   5   7        1.35        3.52      7.56 o
  -9   5   7       10.44        6.01      7.11 o
  -8   5   7      661.71      652.79     15.02 o
  -7   5   7      277.91      259.82      8.29 o
  -6   5   7      339.39      330.92      9.46 o
  -5   5   7       52.99       58.22      3.93 o
  -4   5   7       36.44       35.07      3.05 o
  -3   5   7       27.41       31.54      4.89 o
  -2   5   7      232.38      221.87      5.06 o
  -1   5   7       37.21       23.72      2.30 o
   0   5   7      747.19      676.61      8.69 o
   1   5   7     1344.93     1404.29     14.29 o
   2   5   7     1034.39     1050.29     12.53 o
   3   5   7      302.82      309.93      5.79 o
   4   5   7       17.77       15.01      2.39 o
   5   5   7      362.67      325.15     10.20 o
   6   5   7        5.95        5.24      3.90 o
   7   5   7        0.10        3.01      3.73 o
   8   5   7       76.55       74.49      6.90 o
   9   5   7        1.21        1.63      5.74 o
  10   5   7       35.78       35.28      9.33 o
 -10   6   7       13.16       -2.21      7.31 o
  -9   6   7       37.86       29.12      7.58 o
  -8   6   7       13.79       11.01      5.36 o
  -7   6   7       68.87       73.09      5.48 o
  -6   6   7        0.65       -0.20      3.07 o
  -5   6   7     4004.28     3899.84     39.83 o
  -4   6   7      177.15      180.54      5.30 o
  -3   6   7      542.73      425.13      7.43 o
  -2   6   7        0.66       -1.36      2.00 o
  -1   6   7     4930.95     4901.34     46.85 o
   0   6   7       25.63       43.74      2.52 o
   1   6   7      264.75      243.72      5.08 o
   2   6   7      243.00      261.08      5.93 o
   3   6   7       84.33       79.09      2.90 o
   4   6   7      121.31      112.81      3.59 o
   5   6   7      148.04      162.35      5.19 o
   6   6   7       44.76       40.03      3.95 o
   7   6   7      295.80      313.45      8.76 o
   8   6   7        0.05        4.07      5.57 o
   9   6   7       13.31       17.25      6.17 o
  10   6   7       12.89       19.06      8.82 o
 -10   7   7      104.54       88.70      9.91 o
  -9   7   7      139.43      140.81     10.27 o
  -8   7   7      104.31      113.33      7.61 o
  -7   7   7        3.22       -3.29      3.90 o
  -6   7   7     1224.45     1146.52     15.92 o
  -5   7   7     1317.20     1300.04     16.48 o
  -4   7   7      441.60      443.93      7.97 o
  -3   7   7       15.73       14.04      2.90 o
  -2   7   7       59.72       75.52      3.26 o
  -1   7   7       80.61       87.23      3.05 o
   0   7   7     4633.68     4648.35     41.68 o
   1   7   7       10.02        4.16      1.86 o
   2   7   7      975.93      883.58     11.06 o
   3   7   7       23.64       19.24      2.03 o
   4   7   7       97.25       99.02      3.60 o
   5   7   7       10.25        7.72      2.68 o
   6   7   7        0.44        3.38      2.89 o
   7   7   7        0.98        3.35      3.81 o
   8   7   7       67.22       72.13      6.88 o
   9   7   7        6.64        8.59      6.03 o
  10   7   7        0.63        3.16      8.15 o
 -10   8   7        0.62       -6.94      6.94 o
  -9   8   7        2.91       -9.16      9.16 o
  -8   8   7        2.84        0.93      4.89 o
  -7   8   7       11.44        5.25      4.17 o
  -6   8   7       22.60       14.97      5.81 o
  -5   8   7      270.72      263.99      7.69 o
  -4   8   7     2553.65     2462.47     26.46 o
  -3   8   7      359.09      362.77      6.82 o
  -2   8   7     2880.66     2836.10     28.89 o
  -1   8   7      898.35      874.74     10.29 o
   0   8   7      707.97      704.77      8.64 o
   1   8   7       12.13       21.28      1.73 o
   2   8   7      509.42      495.74      7.47 o
   3   8   7        3.46        2.14      1.62 o
   4   8   7       73.66       91.67      5.71 o
   5   8   7       54.84       50.67      3.40 o
   6   8   7      127.63      125.85      4.97 o
   7   8   7        3.93        3.84      4.12 o
   8   8   7       96.91      113.60      7.87 o
   9   8   7        5.69        8.64      6.06 o
  10   8   7       61.16       66.20     15.80 o
 -10   9   7        4.80       -2.26      7.62 o
  -9   9   7       11.26       10.01      6.91 o
  -8   9   7       42.12       43.67      6.28 o
  -7   9   7      735.69      734.66     16.10 o
  -6   9   7        0.70       -3.56      3.59 o
  -5   9   7      909.77      929.41     13.20 o
  -4   9   7      198.15      183.28      5.52 o
  -3   9   7      254.67      247.90      5.70 o
  -2   9   7       41.79       30.90      2.51 o
  -1   9   7      554.76      532.17      7.40 o
   0   9   7      293.60      277.69      4.87 o
   1   9   7     2214.95     2069.49     22.06 o
   2   9   7       88.73       80.25      3.69 o
   3   9   7        4.25        2.39      2.16 o
   4   9   7        8.28        5.69      2.06 o
   5   9   7      301.27      297.98      7.58 o
   6   9   7       27.75       32.81      3.49 o
   7   9   7       24.64       31.85      5.40 o
   8   9   7       28.39       37.85      6.15 o
   9   9   7        2.34       -2.99      5.81 o
 -10  10   7       45.85       35.56      8.79 o
  -9  10   7      109.71      112.35      9.62 o
  -8  10   7      106.74      102.07      7.61 o
  -7  10   7       15.02       17.89      4.55 o
  -6  10   7      209.58      212.98      7.33 o
  -5  10   7     1407.35     1341.41     17.02 o
  -4  10   7     1026.52      979.97     13.23 o
  -3  10   7       20.71       13.16      2.58 o
  -2  10   7      712.39      709.54      9.26 o
  -1  10   7      421.96      486.40      7.47 o
   0  10   7      529.61      548.24      7.29 o
   1  10   7      171.62      153.10      4.30 o
   2  10   7        9.31        8.55      2.77 o
   3  10   7      702.80      661.20      8.99 o
   4  10   7       40.59       33.93      3.35 o
   5  10   7       12.28       12.31      2.68 o
   6  10   7      652.46      629.05     10.58 o
   7  10   7       74.14       77.19      6.20 o
   8  10   7       12.49        7.66      5.37 o
   9  10   7        2.45        1.62      8.59 o
 -10  11   7      142.70      126.27     13.28 o
  -9  11   7       35.40       46.55     10.75 o
  -8  11   7      202.57      234.99      9.86 o
  -7  11   7       34.21       32.13      5.72 o
  -6  11   7     1826.99     1798.52     23.96 o
  -5  11   7        3.39        0.03      3.04 o
  -4  11   7       42.64       63.72      3.76 o
  -3  11   7       89.15       80.63      3.50 o
  -2  11   7      181.71      172.44      4.53 o
  -1  11   7      593.30      557.54      7.73 o
   0  11   7     1307.70     1321.88     15.51 o
   1  11   7      829.22      819.91     10.70 o
   2  11   7      120.45      105.72      3.54 o
   3  11   7      992.12      953.91     11.74 o
   4  11   7        2.21       -0.50      1.95 o
   5  11   7       18.81       33.72      5.99 o
   6  11   7      170.80      189.13      8.20 o
   7  11   7        1.59        4.78      4.40 o
   8  11   7       25.52       11.82      8.80 o
   9  11   7       13.38        4.95     14.09 o
 -10  12   7       62.12       60.85      9.64 o
  -9  12   7        1.55       -6.76      6.92 o
  -8  12   7       47.71       49.46      6.62 o
  -7  12   7       42.68       46.49      6.92 o
  -6  12   7       39.39       46.53      4.84 o
  -5  12   7      848.68      827.23     13.66 o
  -4  12   7      947.60      908.76     11.75 o
  -3  12   7      829.41      848.72     10.88 o
  -2  12   7        2.39        2.23      2.08 o
  -1  12   7     3878.48     3900.39     35.97 o
   0  12   7      240.85      228.49      7.52 o
   1  12   7       30.63       27.86      2.47 o
   2  12   7      377.26      359.61      7.81 o
   3  12   7       19.12       27.36      2.46 o
   4  12   7      914.91      885.59     11.20 o
   5  12   7      363.01      338.59      6.76 o
   6  12   7       26.22       23.85      3.85 o
   7  12   7      295.34      306.49     20.27 o
   8  12   7        1.84       -1.35      7.64 o
   9  12   7       22.35       19.60      9.28 o
 -10  13   7       18.54       20.78      8.41 o
  -9  13   7        8.25        1.22      8.58 o
  -8  13   7       35.69       37.19      6.35 o
  -7  13   7       76.70       71.44      6.60 o
  -6  13   7      265.99      297.37      8.71 o
  -5  13   7      797.90      741.10     11.67 o
  -4  13   7       20.17       14.24      2.84 o
  -3  13   7       32.08       40.09      3.10 o
  -2  13   7      351.57      339.49      6.12 o
  -1  13   7      118.20      102.84      3.45 o
   0  13   7      241.55      266.17      5.70 o
   1  13   7      836.14      811.82     10.83 o
   2  13   7     1052.84     1020.66     18.44 o
   3  13   7      105.41       94.01      3.51 o
   4  13   7      800.67      786.02     10.24 o
   5  13   7       42.09       43.19      3.16 o
   6  13   7        4.06       12.50      5.59 o
   7  13   7       25.26       28.93     10.60 o
   8  13   7       53.91       47.76     16.84 o
   9  13   7       10.64       17.01      9.33 o
  -9  14   7       51.47       51.18      8.42 o
  -8  14   7        0.51        1.00      5.61 o
  -7  14   7       40.43       49.27      6.10 o
  -6  14   7      209.42      195.84      7.29 o
  -5  14   7       49.09       62.10      5.07 o
  -4  14   7     1043.09      991.76     15.30 o
  -3  14   7      632.07      567.91      8.59 o
  -2  14   7      748.60      710.33      9.56 o
  -1  14   7      385.65      424.18      6.74 o
   0  14   7      982.99      949.85     12.38 o
   1  14   7     1093.63     1111.71     13.76 o
   2  14   7       42.01       41.91      2.97 o
   3  14   7        0.13       -0.91      2.02 o
   4  14   7      298.76      327.77      8.61 o
   5  14   7        0.49       -4.75      4.75 o
   6  14   7      241.16      256.53     10.90 o
   7  14   7        1.24       -5.78      5.78 o
   8  14   7       37.70       41.39      9.77 o
   9  14   7       16.02       19.52      9.63 o
  -9  15   7      235.95      293.34     13.73 o
  -8  15   7       15.89       17.65      5.97 o
  -7  15   7      231.85      232.25      9.55 o
  -6  15   7       34.63       41.54      5.61 o
  -5  15   7     1261.32     1205.51     16.18 o
  -4  15   7      798.36      774.53     11.74 o
  -3  15   7      367.70      330.12      6.55 o
  -2  15   7     1165.19     1097.36     12.97 o
  -1  15   7      693.25      731.56     10.65 o
   0  15   7        5.06        6.23      2.35 o
   1  15   7      137.12      137.20      4.55 o
   2  15   7       16.92       10.05      2.68 o
   3  15   7      540.93      521.93      8.14 o
   4  15   7      272.67      244.46     10.27 o
   5  15   7      148.27      136.07      8.43 o
   6  15   7        0.20        1.75      5.52 o
   7  15   7       25.55       13.23      6.57 o
   8  15   7       63.13       59.79     10.61 o
   9  15   7        4.70        9.11      9.44 o
  -9  16   7        7.14        8.86     11.37 o
  -8  16   7        3.29        8.30      5.81 o
  -7  16   7        4.83        1.47      5.23 o
  -6  16   7       28.95       32.08      5.45 o
  -5  16   7      229.99      235.70      7.31 o
  -4  16   7      486.78      485.25      9.06 o
  -3  16   7      332.92      328.11      8.11 o
  -2  16   7     1575.93     1477.13     16.26 o
  -1  16   7      738.82      708.03     11.97 o
   0  16   7       53.68       45.70      3.80 o
   1  16   7      363.40      311.32      6.59 o
   2  16   7      100.82      102.16      3.87 o
   3  16   7       55.78       67.56      2.93 o
   4  16   7      232.38      227.87     10.02 o
   5  16   7       29.77       28.67      5.93 o
   6  16   7       87.35       81.52      7.95 o
   7  16   7      127.84      155.35     10.13 o
   8  16   7       16.89       23.29      9.41 o
   9  16   7        3.00       -2.05      9.90 o
  -9  17   7       42.21       33.25      8.47 o
  -8  17   7      230.24      251.93     10.85 o
  -7  17   7       80.29       82.99      8.90 o
  -6  17   7       89.93       77.30      6.57 o
  -5  17   7        2.77       -1.25      4.22 o
  -4  17   7      178.47      171.22      5.65 o
  -3  17   7        2.49       -1.21      2.67 o
  -2  17   7      183.85      175.67      6.88 o
  -1  17   7       71.81       80.53      3.91 o
   0  17   7      436.86      452.05      8.58 o
   1  17   7        2.19        1.42      2.41 o
   2  17   7      422.70      391.58      7.24 o
   3  17   7      573.05      496.47     10.49 o
   4  17   7      188.63      184.97      9.17 o
   5  17   7        0.19       -1.89      5.39 o
   6  17   7       72.70       81.35      8.01 o
   7  17   7       29.66       42.67      7.71 o
   8  17   7       43.75       42.84     17.58 o
  -9  18   7      102.90      112.18     10.71 o
  -8  18   7       12.78       11.22      6.81 o
  -7  18   7       25.32       25.91      5.98 o
  -6  18   7        5.73        6.95      5.00 o
  -5  18   7      322.19      295.04      9.68 o
  -4  18   7      141.83      142.08      5.30 o
  -3  18   7      782.51      726.44     12.41 o
  -2  18   7        8.13       16.77      3.02 o
  -1  18   7       44.78       39.69      3.34 o
   0  18   7       33.70       18.51      3.12 o
   1  18   7       23.97       18.97      2.87 o
   2  18   7       22.06       14.47      2.55 o
   3  18   7      353.39      314.73     11.54 o
   4  18   7       14.28       14.90      6.59 o
   5  18   7      177.11      191.76      9.96 o
   6  18   7       33.11       23.51      6.69 o
   7  18   7      100.20      103.54      9.57 o
   8  18   7        0.06        2.84     11.70 o
  -9  19   7       67.50       95.26     16.19 o
  -8  19   7      103.18      132.53      9.27 o
  -7  19   7       46.30       50.64      6.71 o
  -6  19   7      307.81      271.76     10.14 o
  -5  19   7       17.52        7.92      4.57 o
  -4  19   7      287.80      261.69      7.66 o
  -3  19   7       84.84       80.51      4.79 o
  -2  19   7      140.96      137.85      5.56 o
  -1  19   7       15.22       13.54      3.20 o
   0  19   7      591.59      621.32     10.57 o
   1  19   7      103.10      103.99      5.11 o
   2  19   7      623.40      592.38      8.49 o
   3  19   7      398.55      419.76     26.04 o
   4  19   7        4.42        3.95      5.43 o
   5  19   7        3.22        1.47      5.58 o
   6  19   7       22.37       22.10      6.82 o
   7  19   7        2.11        6.16      7.18 o
   8  19   7       14.96       30.28     18.77 o
  -8  20   7       17.36       20.12      6.84 o
  -7  20   7        4.05        2.75      5.69 o
  -6  20   7        6.33        5.36      5.28 o
  -5  20   7        9.60       10.18      5.65 o
  -4  20   7      361.15      359.65     13.49 o
  -3  20   7      247.50      236.73      9.67 o
  -2  20   7     1596.98     1476.12     22.16 o
  -1  20   7       52.08       54.48      4.70 o
   0  20   7      188.63      183.32      6.14 o
   1  20   7        0.09       -2.67      2.67 o
   2  20   7      539.08      492.64     10.19 o
   3  20   7      225.66      217.85     11.71 o
   4  20   7      114.75      118.85      9.73 o
   5  20   7       16.02        3.24      6.11 o
   6  20   7        2.62        5.10      6.71 o
   7  20   7       16.95       18.58      7.60 o
   8  20   7       32.07       55.05     22.19 o
  -8  21   7       58.10       53.01      9.84 o
  -7  21   7       29.67       32.74      7.63 o
  -6  21   7        0.54       -5.58      5.58 o
  -5  21   7      280.57      243.91     10.75 o
  -4  21   7        0.01       -0.84      4.94 o
  -3  21   7      156.00      146.25      6.78 o
  -2  21   7       72.32       76.83      5.52 o
  -1  21   7     1122.09     1064.31     17.37 o
   0  21   7        2.37       -0.55      2.98 o
   1  21   7       21.24       20.99      3.41 o
   2  21   7       65.55       66.76      4.06 o
   3  21   7      411.02      392.08     13.33 o
   4  21   7       19.96       42.93      6.93 o
   5  21   7      115.48      114.56      9.32 o
   6  21   7       19.70       22.59      7.65 o
   7  21   7       14.68       19.14      7.86 o
   8  21   7        4.38        0.95      9.91 o
  -8  22   7       26.68       17.79     12.13 o
  -7  22   7       83.55       91.34      9.30 o
  -6  22   7       96.71      115.56      9.16 o
  -5  22   7       66.07       60.35      7.71 o
  -4  22   7      232.08      238.88     10.45 o
  -3  22   7       29.34       30.46      5.62 o
  -2  22   7      205.49      192.37      7.40 o
  -1  22   7       46.80       47.37      5.25 o
   0  22   7       94.92       98.57      5.39 o
   1  22   7      253.23      209.36     12.47 o
   2  22   7       12.52       14.99      4.02 o
   3  22   7      164.82      169.92      9.63 o
   4  22   7       33.79       17.33      6.47 o
   5  22   7      220.02      230.77     12.30 o
   6  22   7       73.67       71.99      9.28 o
   7  22   7        9.60       11.03      7.75 o
  -8  23   7      194.42      220.85     12.69 o
  -7  23   7      148.55      148.62     14.38 o
  -6  23   7       98.31       85.67      8.42 o
  -5  23   7       34.94       27.55      6.59 o
  -4  23   7       22.52       23.84      5.97 o
  -3  23   7        1.69        7.80      5.03 o
  -2  23   7      234.95      227.50      8.19 o
  -1  23   7        7.76       12.94      4.01 o
   0  23   7      248.20      254.35      7.90 o
   1  23   7      312.77      316.01      8.31 o
   2  23   7      820.88      779.43     13.11 o
   3  23   7       25.21       35.06      8.49 o
   4  23   7       77.30       80.90      8.21 o
   5  23   7        0.21        2.68      6.42 o
   6  23   7        2.05        1.24      9.57 o
   7  23   7       11.33       16.29     10.36 o
  -7  24   7       31.56       29.16      8.04 o
  -6  24   7        3.66       -2.29      9.50 o
  -5  24   7      135.83      134.82      9.25 o
  -4  24   7       41.56       31.61      6.26 o
  -3  24   7      461.27      440.06     13.20 o
  -2  24   7       49.76       26.38      5.52 o
  -1  24   7      523.23      506.26     11.53 o
   0  24   7        1.27       -0.02      3.79 o
   1  24   7       25.60       24.22      3.94 o
   2  24   7        8.34        7.55      6.49 o
   3  24   7       48.21       56.44      9.39 o
   4  24   7        1.38       -6.93      7.62 o
   5  24   7        1.28        6.17      8.88 o
   6  24   7        1.51        4.23      9.61 o
   7  24   7       76.09       67.42     12.38 o
  -7  25   7       20.96       18.23      7.73 o
  -6  25   7      258.31      230.17     11.93 o
  -5  25   7       78.70       78.89     10.44 o
  -4  25   7        1.12       -5.05      5.05 o
  -3  25   7       15.36       16.99      5.81 o
  -2  25   7       26.87       29.39      7.08 o
  -1  25   7       86.60       75.68      5.78 o
   0  25   7      441.82      449.23     10.70 o
   1  25   7       28.56       28.21      4.19 o
   2  25   7       75.10       78.37      5.80 o
   3  25   7      140.50      144.60      5.61 o
   4  25   7       57.81       75.24     10.69 o
   5  25   7        8.83       -6.61      9.06 o
   6  25   7       54.30       54.60     12.33 o
  -7  26   7       62.21       65.26     11.22 o
  -6  26   7       51.69       49.21      9.82 o
  -5  26   7       54.07       53.55      7.66 o
  -4  26   7      188.46      199.21     13.95 o
  -3  26   7       68.77       52.16      6.81 o
  -2  26   7      399.58      402.08     18.72 o
  -1  26   7      117.14      116.41      7.80 o
   0  26   7      110.67      111.47      6.04 o
   1  26   7        0.26       -1.97      3.69 o
   2  26   7       29.61       20.12      4.80 o
   3  26   7       18.84       10.44     12.96 o
   4  26   7       60.18       49.66     10.47 o
   5  26   7       29.84       23.35      9.97 o
   6  26   7      155.88      153.58     14.92 o
  -6  27   7        2.90       -9.31      9.61 o
  -5  27   7       25.88       25.69      6.98 o
  -4  27   7       17.95       21.60      6.49 o
  -3  27   7        0.77       -4.05      5.26 o
  -2  27   7       21.85       18.64      5.58 o
  -1  27   7       53.36       47.64      6.08 o
   0  27   7        0.36        0.52      4.58 o
   1  27   7      403.37      402.35     16.38 o
   2  27   7        0.79       -3.12      4.25 o
   3  27   7      174.06      164.83     13.04 o
   4  27   7        0.85       -2.03      8.76 o
   5  27   7       36.49       28.98     10.42 o
   6  27   7       11.46       16.16     10.78 o
  -6  28   7      131.76      126.18     10.55 o
  -5  28   7      154.95      143.49      9.99 o
  -4  28   7      216.18      226.37     11.11 o
  -3  28   7       16.31       10.80      6.08 o
  -2  28   7       87.63       71.24      7.08 o
  -1  28   7      214.59      221.93     11.23 o
   0  28   7      306.73      303.73     13.40 o
   1  28   7       11.33        6.68      4.09 o
   2  28   7        0.51       -4.72      4.72 o
   3  28   7       21.69       12.52      3.61 o
   4  28   7        0.49        7.09     20.15 o
   5  28   7       29.08       53.60     11.05 o
  -5  29   7        3.15       -1.23      6.46 o
  -4  29   7       27.34       35.28      7.16 o
  -3  29   7        6.54        7.87      6.13 o
  -2  29   7       57.29       49.01      6.85 o
  -1  29   7        1.94        4.19      5.08 o
   0  29   7      127.04      125.83      7.59 o
   1  29   7        2.72        2.72      7.13 o
   2  29   7      236.01      243.19     11.09 o
   3  29   7        0.20       -1.25      8.90 o
   4  29   7      100.70       88.11     12.31 o
   5  29   7       42.34       42.10     15.38 o
  -5  30   7      141.57      127.99     16.03 o
  -4  30   7       28.77       30.82      7.44 o
  -3  30   7       22.75       24.92      6.75 o
  -2  30   7        7.02        5.79      5.63 o
  -1  30   7      110.83      103.21      7.82 o
   0  30   7        0.21        0.97      5.05 o
   1  30   7        2.17       -3.92      5.55 o
   2  30   7       18.76       15.16      5.92 o
   3  30   7       84.84       74.33     11.68 o
   4  30   7       22.14       30.12     10.93 o
  -4  31   7        6.31       12.40      8.59 o
  -3  31   7       75.03       71.20      8.21 o
  -2  31   7       26.95       25.85      6.47 o
  -1  31   7       48.83       52.51     10.67 o
   0  31   7      181.31      177.81      8.89 o
   1  31   7       44.49       29.93      7.11 o
   2  31   7       95.52      111.81     13.50 o
   3  31   7       13.37       -6.87     13.04 o
   4  31   7        2.36       -0.46     14.46 o
  -3  32   7       81.25       96.97     14.71 o
  -2  32   7       42.31       36.12      6.97 o
  -1  32   7        0.26       -0.86      5.80 o
   0  32   7       37.31       62.87      7.18 o
   1  32   7        1.34       -1.68      6.25 o
   2  32   7        4.93        4.61      6.24 o
   3  32   7       16.23       20.02     15.38 o
  -2  33   7       23.04       19.58      8.66 o
  -1  33   7        0.35        3.83      5.95 o
   0  33   7       48.18       49.94      6.92 o
   1  33   7      104.07      107.93      9.95 o
   2  33   7        1.96        1.98     10.14 o
   0  34   7       34.00       37.89     14.88 o
 -10   0   8       80.99       88.79     17.41 o
  -8   0   8      255.57      253.81     13.75 o
  -6   0   8      192.59      183.02     15.95 o
  -4   0   8     4401.47     4225.56     59.97 o
  -2   0   8      260.12      209.26      7.41 o
   0   0   8     1101.78     1228.41     24.12 o
   2   0   8      480.68      501.08      9.44 o
   4   0   8      551.97      610.11     13.28 o
   6   0   8      254.22      216.52     12.33 o
   8   0   8       30.44       24.12      9.15 o
 -10   1   8        9.10        6.52     10.32 o
  -9   1   8      119.16      119.42      8.42 o
  -8   1   8      236.95      248.82      9.72 o
  -7   1   8      384.02      376.89      8.91 o
  -6   1   8        6.60        9.69      3.50 o
  -5   1   8      277.94      277.22      7.08 o
  -4   1   8       40.15       26.64      3.20 o
  -3   1   8     1118.66     1109.15     13.96 o
  -2   1   8        7.29        6.83      2.36 o
  -1   1   8      462.88      443.57      7.17 o
   0   1   8     3772.93     3649.58     35.77 o
   1   1   8      152.55      146.67      4.50 o
   2   1   8      347.94      313.27      5.07 o
   3   1   8      953.60      952.28     10.39 o
   4   1   8       25.27       18.10      2.59 o
   5   1   8       57.89       71.55      7.59 o
   6   1   8       11.90       18.44      3.96 o
   7   1   8       53.07       57.27      5.17 o
   8   1   8        0.18        2.78      4.24 o
   9   1   8       60.03       60.06     10.01 o
 -10   2   8        2.62       -8.85      9.36 o
  -9   2   8       14.31       14.64      6.19 o
  -8   2   8        2.25        0.49      5.45 o
  -7   2   8      523.08      481.21     11.16 o
  -6   2   8      162.80      150.68      5.78 o
  -5   2   8       80.10       93.79      4.64 o
  -4   2   8      509.14      520.50      8.94 o
  -3   2   8      809.05      787.84     11.05 o
  -2   2   8     1215.55     1195.79     14.40 o
  -1   2   8     3028.64     3035.76     30.55 o
   0   2   8        0.01        5.32      2.12 o
   1   2   8      307.55      323.08      5.45 o
   2   2   8      642.13      615.84      7.55 o
   3   2   8     1037.47      979.67     10.59 o
   4   2   8      181.69      165.12      4.56 o
   5   2   8      561.45      562.02     10.98 o
   6   2   8        5.48        3.19      3.59 o
   7   2   8       76.33       73.79      5.41 o
   8   2   8       24.76       25.90      4.83 o
   9   2   8        0.12        1.53      5.82 o
 -10   3   8       17.44        7.70      7.82 o
  -9   3   8       19.80       18.30      6.46 o
  -8   3   8      422.00      416.40     12.28 o
  -7   3   8       74.88       69.72      5.66 o
  -6   3   8       70.92       76.35      4.75 o
  -5   3   8      239.43      220.80      6.46 o
  -4   3   8      180.92      145.59      4.99 o
  -3   3   8      115.37      127.17      4.38 o
  -2   3   8     2502.11     2415.73     25.34 o
  -1   3   8        0.42        5.33      2.17 o
   0   3   8     3504.50     3323.80     32.88 o
   1   3   8        0.04        0.66      1.75 o
   2   3   8     2520.98     2481.31     22.39 o
   3   3   8      420.02      415.97      6.56 o
   4   3   8      113.80      130.87      4.02 o
   5   3   8       17.41       19.55      5.77 o
   6   3   8       12.02       16.45      4.33 o
   7   3   8       45.97       37.94      4.64 o
   8   3   8       61.05       75.03      6.62 o
   9   3   8        2.36        6.17      5.82 o
 -10   4   8        1.36        7.20      8.04 o
  -9   4   8        5.93        9.35      6.98 o
  -8   4   8        1.79        8.30      6.48 o
  -7   4   8      469.16      469.56     10.92 o
  -6   4   8       76.15       76.47      4.78 o
  -5   4   8      492.59      458.40      8.98 o
  -4   4   8      666.96      622.31     11.49 o
  -3   4   8     1834.30     1856.51     20.79 o
  -2   4   8      604.78      538.55      8.37 o
  -1   4   8       42.34       39.82      2.75 o
   0   4   8      277.44      267.23      5.07 o
   1   4   8      568.78      582.58      8.56 o
   2   4   8       92.07       93.90      3.72 o
   3   4   8       43.87       53.99      3.11 o
   4   4   8      342.58      342.07      6.20 o
   5   4   8        2.31       -0.35      2.98 o
   6   4   8        9.31        7.79      3.48 o
   7   4   8       79.47       70.32      5.27 o
   8   4   8        6.54        7.45      4.41 o
   9   4   8       12.92       21.38      6.42 o
 -10   5   8       51.63       72.86      9.58 o
  -9   5   8      209.26      237.67     14.70 o
  -8   5   8       29.73       22.01      5.92 o
  -7   5   8      110.37      123.73      6.53 o
  -6   5   8       32.85       23.85      3.82 o
  -5   5   8      369.74      325.95      7.81 o
  -4   5   8      862.99      761.34     11.31 o
  -3   5   8      626.92      619.62      9.46 o
  -2   5   8      271.65      254.96      5.68 o
  -1   5   8     2975.98     2752.17     28.06 o
   0   5   8      470.96      448.52      9.03 o
   1   5   8      647.68      587.59      7.74 o
   2   5   8        9.97        6.58      1.63 o
   3   5   8      250.10      217.47      4.80 o
   4   5   8       36.07       33.28      2.79 o
   5   5   8      143.50      136.39      5.06 o
   6   5   8       11.48       16.31      3.77 o
   7   5   8       18.39       16.97      4.28 o
   8   5   8       25.98       30.21      4.93 o
   9   5   8       34.00       16.04      6.45 o
 -10   6   8       22.11       20.59     11.26 o
  -9   6   8       15.61       14.14      9.65 o
  -8   6   8      118.82      115.48      7.83 o
  -7   6   8       29.92       24.51      5.18 o
  -6   6   8      339.53      334.93      8.05 o
  -5   6   8       38.04       37.08      4.57 o
  -4   6   8     2202.66     2187.51     24.36 o
  -3   6   8       14.10       25.07      2.97 o
  -2   6   8        3.00        4.05      2.27 o
  -1   6   8      180.98      179.28      4.78 o
   0   6   8        0.88        2.38      1.90 o
   1   6   8       13.07       14.31      1.99 o
   2   6   8      124.28      113.56      3.88 o
   3   6   8      197.71      211.56      4.78 o
   4   6   8     1223.07     1164.07     14.23 o
   5   6   8        0.64        2.66      2.41 o
   6   6   8      388.39      373.44      9.03 o
   7   6   8       11.62       11.16      4.12 o
   8   6   8       91.65      105.02      8.94 o
   9   6   8        7.25       10.95      6.14 o
 -10   7   8       30.40       32.33      8.61 o
  -9   7   8      151.80      149.59     10.67 o
  -8   7   8      105.79      103.18      6.71 o
  -7   7   8      467.94      442.88     10.78 o
  -6   7   8      136.67      119.89      5.35 o
  -5   7   8      361.06      361.02      7.96 o
  -4   7   8      354.10      283.85      6.87 o
  -3   7   8     1943.94     1841.62     20.74 o
  -2   7   8       90.76       98.14      3.82 o
  -1   7   8       28.52       29.89      2.45 o
   0   7   8     1621.21     1595.13     16.47 o
   1   7   8      322.44      317.33      5.30 o
   2   7   8       54.47       61.28      3.10 o
   3   7   8      483.56      463.00      8.63 o
   4   7   8      246.37      245.36      5.50 o
   5   7   8        0.83       -2.28      2.73 o
   6   7   8        6.40        6.27      5.36 o
   7   7   8       37.85       26.10      4.27 o
   8   7   8       38.29       36.44      7.35 o
   9   7   8       94.21       87.83      9.69 o
 -10   8   8        5.31        6.96      7.92 o
  -9   8   8        0.31       -5.42      7.03 o
  -8   8   8       14.25       17.05      6.13 o
  -7   8   8      451.95      442.20     10.90 o
  -6   8   8        4.66        1.28      4.05 o
  -5   8   8      841.42      827.45     12.50 o
  -4   8   8      260.77      280.39      6.91 o
  -3   8   8      889.94      884.72     12.21 o
  -2   8   8      652.69      655.66      9.59 o
  -1   8   8       48.18       48.36      2.76 o
   0   8   8      150.53      178.65      4.31 o
   1   8   8      417.73      408.27      7.69 o
   2   8   8       26.70       19.11      2.44 o
   3   8   8       32.62       45.48      2.73 o
   4   8   8        2.75        9.90      2.36 o
   5   8   8      145.67      153.94      4.78 o
   6   8   8      103.87      106.65      5.28 o
   7   8   8       77.05       77.65      5.41 o
   8   8   8        0.54        3.16      5.21 o
   9   8   8        0.97        3.34      5.99 o
 -10   9   8      165.89      167.00     11.78 o
  -9   9   8       46.68       28.57      7.81 o
  -8   9   8      234.68      247.63     10.30 o
  -7   9   8        6.99        6.33      4.39 o
  -6   9   8        0.72       -2.29      3.91 o
  -5   9   8        0.01       -0.77      3.14 o
  -4   9   8        5.54        0.70      2.92 o
  -3   9   8      690.30      681.83     10.31 o
  -2   9   8      345.04      348.99      6.31 o
  -1   9   8       23.93       18.89      2.34 o
   0   9   8     2948.06     2864.04     27.23 o
   1   9   8       94.67      109.99      9.40 o
   2   9   8     1488.35     1362.85     16.04 o
   3   9   8      326.76      309.29      5.75 o
   4   9   8       56.86       62.89      3.21 o
   5   9   8       98.82       99.11      4.31 o
   6   9   8       45.32       54.89      6.84 o
   7   9   8      136.54      142.88      6.42 o
   8   9   8       30.71       32.48      6.07 o
   9   9   8        0.96       -5.16      7.95 o
 -10  10   8        0.92        1.36      7.59 o
  -9  10   8        0.14        0.84      7.06 o
  -8  10   8        7.54        0.46      5.41 o
  -7  10   8      158.25      164.28     11.08 o
  -6  10   8       56.59       58.51      5.11 o
  -5  10   8      153.19      172.30      5.87 o
  -4  10   8     1134.76     1152.15     17.22 o
  -3  10   8      168.83      191.83      5.24 o
  -2  10   8      129.57      125.71      7.27 o
  -1  10   8     1152.67     1106.82     12.73 o
   0  10   8      107.22      103.45      3.43 o
   1  10   8        0.32       -0.72      2.08 o
   2  10   8       25.93       28.85      2.71 o
   3  10   8     2185.59     1977.48     21.59 o
   4  10   8      259.92      256.57      5.49 o
   5  10   8      250.82      240.79      6.25 o
   6  10   8       38.17       40.64      3.72 o
   7  10   8      168.30      176.66      8.63 o
   8  10   8        1.66       -3.32      7.30 o
   9  10   8        0.08        0.09      8.60 o
 -10  11   8        1.03       -4.22      8.95 o
  -9  11   8       14.74       16.91      7.66 o
  -8  11   8       18.19       16.07      6.14 o
  -7  11   8        2.03        4.18      4.56 o
  -6  11   8      209.52      217.12      7.68 o
  -5  11   8      152.74      145.95      6.21 o
  -4  11   8       21.39       24.42      3.50 o
  -3  11   8      909.19      836.06     11.03 o
  -2  11   8      389.38      408.74      6.94 o
  -1  11   8     2082.98     2122.15     21.36 o
   0  11   8      205.28      199.60      5.27 o
   1  11   8      898.37      890.00     11.77 o
   2  11   8      727.75      666.93      9.61 o
   3  11   8     1141.56     1106.82     13.58 o
   4  11   8      101.67      111.13      3.93 o
   5  11   8       84.26       76.46      3.99 o
   6  11   8       35.47       24.77      3.45 o
   7  11   8      103.67      108.66     17.32 o
   8  11   8       17.21       19.23     15.03 o
   9  11   8       21.04       15.22     10.11 o
  -9  12   8        1.88       -3.01      7.19 o
  -8  12   8       81.25       82.33      7.74 o
  -7  12   8        5.53       -0.59      4.88 o
  -6  12   8      229.93      251.15     10.39 o
  -5  12   8        5.12       -0.21      3.79 o
  -4  12   8     2506.20     2409.97     24.90 o
  -3  12   8      282.04      258.36      6.08 o
  -2  12   8      247.10      240.56      5.54 o
  -1  12   8       53.91       61.64      3.84 o
   0  12   8       22.86       24.55      2.78 o
   1  12   8        0.90       -1.45      2.27 o
   2  12   8        8.19       20.79      2.56 o
   3  12   8      610.56      598.01      9.55 o
   4  12   8      792.78      802.13     15.58 o
   5  12   8       29.28       27.46      3.26 o
   6  12   8      245.77      241.30     11.57 o
   7  12   8        0.49       -4.47      9.99 o
   8  12   8       33.85       42.58      9.41 o
   9  12   8        5.46       -4.94      9.51 o
  -9  13   8      254.64      258.78     13.25 o
  -8  13   8       80.47       83.86      7.69 o
  -7  13   8       47.32       53.17      6.39 o
  -6  13   8        4.17        1.60      4.14 o
  -5  13   8        3.43       -1.32      3.90 o
  -4  13   8       14.79       16.62      3.07 o
  -3  13   8        1.34       -1.33      2.45 o
  -2  13   8       11.89        8.11      2.48 o
  -1  13   8       10.22       14.59      2.80 o
   0  13   8      636.65      607.10      9.42 o
   1  13   8      711.25      698.01     13.03 o
   2  13   8      748.59      718.64     10.24 o
   3  13   8      335.32      314.66      8.45 o
   4  13   8      116.88      120.24      7.29 o
   5  13   8       33.74       47.63      4.10 o
   6  13   8        0.52        3.12      7.02 o
   7  13   8        0.28        1.30      9.95 o
   8  13   8       13.47       25.04      9.33 o
   9  13   8       31.52       12.72      9.29 o
  -9  14   8        3.25        8.35     15.45 o
  -8  14   8       25.12       31.67      7.90 o
  -7  14   8      188.45      190.19     10.82 o
  -6  14   8      436.83      427.67     10.45 o
  -5  14   8      113.78      125.76      5.61 o
  -4  14   8        5.30       -1.04      3.08 o
  -3  14   8      295.51      264.38      6.06 o
  -2  14   8      364.49      326.92      6.43 o
  -1  14   8     1678.34     1556.93     18.57 o
   0  14   8        8.41        3.15      2.53 o
   1  14   8        9.18        8.31      2.41 o
   2  14   8      289.68      276.82      6.25 o
   3  14   8      352.89      325.81      7.79 o
   4  14   8      461.90      438.26      7.89 o
   5  14   8      417.95      423.26      9.31 o
   6  14   8       19.36       12.40      6.07 o
   7  14   8      122.45      138.12     16.38 o
   8  14   8        9.99       14.19      9.68 o
  -9  15   8        6.15       -3.91      7.77 o
  -8  15   8      176.15      203.12     10.10 o
  -7  15   8      139.91      121.09      7.98 o
  -6  15   8        0.71        3.75      4.77 o
  -5  15   8        3.14        3.34      3.40 o
  -4  15   8        1.10        6.37      3.19 o
  -3  15   8      426.84      401.81      7.52 o
  -2  15   8      654.12      620.80     11.09 o
  -1  15   8       48.51       47.61      3.45 o
   0  15   8     1760.00     1717.34     19.98 o
   1  15   8       50.19       38.65      3.67 o
   2  15   8      736.07      687.67     15.41 o
   3  15   8      224.67      232.35      5.47 o
   4  15   8       21.45       22.86      3.86 o
   5  15   8      194.63      175.67      9.76 o
   6  15   8        0.27       -3.47      5.67 o
   7  15   8        0.10        4.35      8.50 o
   8  15   8      163.59      177.43     21.21 o
  -9  16   8       22.50       27.23      8.77 o
  -8  16   8        4.58        6.58      6.37 o
  -7  16   8      128.50      122.12     10.68 o
  -6  16   8       25.17       26.75      5.51 o
  -5  16   8      498.27      483.02      9.63 o
  -4  16   8      259.21      246.80      6.86 o
  -3  16   8     1169.44     1124.68     13.91 o
  -2  16   8      194.27      192.34      5.85 o
  -1  16   8       99.15      106.28      4.46 o
   0  16   8       12.45       12.69      2.79 o
   1  16   8        6.46        8.70      3.06 o
   2  16   8        0.39        4.84      2.47 o
   3  16   8      558.37      547.68      8.94 o
   4  16   8      312.56      322.33     12.03 o
   5  16   8      159.75      179.32      9.76 o
   6  16   8        4.32       -3.25      5.88 o
   7  16   8        9.47        7.85      8.40 o
   8  16   8       21.15       24.06     11.06 o
  -9  17   8       66.21       69.00      9.65 o
  -8  17   8       78.41       71.38     10.60 o
  -7  17   8       33.17       36.94      6.48 o
  -6  17   8        0.53        2.20      4.97 o
  -5  17   8        8.33       10.80      4.10 o
  -4  17   8       19.46       16.07      3.51 o
  -3  17   8      218.77      218.28      7.86 o
  -2  17   8      107.19      105.47      5.63 o
  -1  17   8     1994.56     1823.52     21.42 o
   0  17   8        9.17        6.68      2.78 o
   1  17   8      694.32      652.34     12.02 o
   2  17   8       20.40       15.31      2.76 o
   3  17   8      547.29      525.19     10.90 o
   4  17   8        0.67        4.37      6.63 o
   5  17   8       27.80       27.26      6.71 o
   6  17   8        8.41        8.51      8.05 o
   7  17   8       12.30       -2.44      9.19 o
   8  17   8       15.29       14.60      9.46 o
  -8  18   8       16.45       25.15      6.91 o
  -7  18   8        2.78        6.38      5.73 o
  -6  18   8      321.68      329.55     14.06 o
  -5  18   8       21.17       10.74      4.89 o
  -4  18   8      309.73      303.80      8.50 o
  -3  18   8       86.23       92.05      5.11 o
  -2  18   8      903.77      823.39     12.45 o
  -1  18   8        9.76       10.35      3.11 o
   0  18   8        1.14       -1.55      2.93 o
   1  18   8      113.46      101.07      4.75 o
   2  18   8      150.77      140.87      4.85 o
   3  18   8       18.71       21.79      3.12 o
   4  18   8      443.38      435.88     13.83 o
   5  18   8        0.01       -1.88      5.84 o
   6  18   8        1.00       -5.84      5.84 o
   7  18   8        4.52       -2.68      6.92 o
   8  18   8       13.61        9.26      9.87 o
  -8  19   8      204.93      228.20     11.00 o
  -7  19   8       55.97       55.77      7.04 o
  -6  19   8        3.12        7.98      6.34 o
  -5  19   8        0.38        2.74      7.78 o
  -4  19   8       17.20       25.86      4.22 o
  -3  19   8      275.75      260.78      9.80 o
  -2  19   8      148.05      143.83      7.31 o
  -1  19   8     1019.92      970.04     13.78 o
   0  19   8      251.54      228.60      6.56 o
   1  19   8      142.68      141.64      6.01 o
   2  19   8       84.38       80.24      3.89 o
   3  19   8      273.91      237.38      6.81 o
   4  19   8        2.31       14.74      5.92 o
   5  19   8        0.61        1.73      6.14 o
   6  19   8        2.32       -7.43      7.43 o
   7  19   8       38.72       52.72      8.53 o
   8  19   8       22.14       30.38     10.76 o
  -8  20   8        0.51        5.83      7.50 o
  -7  20   8      344.45      353.35     14.44 o
  -6  20   8       26.36       13.04      6.68 o
  -5  20   8      180.36      170.73      9.61 o
  -4  20   8       63.33       72.36      9.26 o
  -3  20   8       89.02       91.94      5.36 o
  -2  20   8        0.96        0.90      3.48 o
  -1  20   8        1.99        4.53      3.95 o
   0  20   8       10.10       15.06      3.46 o
   1  20   8      281.26      274.71      8.44 o
   2  20   8       12.51       11.89      2.86 o
   3  20   8      305.77      315.96     19.70 o
   4  20   8      230.34      229.92     11.12 o
   5  20   8        7.86        2.52      6.19 o
   6  20   8      169.80      174.79     12.71 o
   7  20   8       19.66       39.03      8.42 o
  -8  21   8      290.04      305.47     14.36 o
  -7  21   8        6.86       13.40     10.57 o
  -6  21   8        0.98        5.70      6.26 o
  -5  21   8       43.24       42.40      7.06 o
  -4  21   8        0.09        6.19      5.19 o
  -3  21   8      476.98      441.79     10.07 o
  -2  21   8      335.18      324.95      9.46 o
  -1  21   8      197.86      161.77      6.85 o
   0  21   8      523.78      478.93     11.58 o
   1  21   8      180.56      167.77      6.33 o
   2  21   8      118.65      119.26      4.78 o
   3  21   8       41.25       48.66      7.21 o
   4  21   8        9.92       19.85      6.55 o
   5  21   8        2.86        5.52      6.67 o
   6  21   8        0.94       -6.85      6.85 o
   7  21   8        6.51        9.91     11.98 o
  -8  22   8        0.13        4.83     13.04 o
  -7  22   8        6.48       15.69     11.12 o
  -6  22   8       85.27       90.97      8.76 o
  -5  22   8      115.16      112.75      8.87 o
  -4  22   8      521.43      519.62     15.07 o
  -3  22   8      288.85      302.71     12.65 o
  -2  22   8       32.11       17.35      4.68 o
  -1  22   8       31.53       21.75      4.54 o
   0  22   8      175.66      151.80      6.50 o
   1  22   8        6.26        7.72      3.63 o
   2  22   8      354.31      315.14     14.62 o
   3  22   8       95.70       86.02      8.05 o
   4  22   8      130.76      146.17      9.94 o
   5  22   8       41.24       42.62      7.97 o
   6  22   8       28.66       34.01      7.99 o
   7  22   8       20.96       26.29      8.54 o
  -7  23   8      154.66      144.27     10.92 o
  -6  23   8      158.95      145.16     10.12 o
  -5  23   8        5.61        8.42      6.29 o
  -4  23   8        0.54        2.18      5.57 o
  -3  23   8       24.23       15.97      5.60 o
  -2  23   8      121.69      113.37      6.50 o
  -1  23   8      978.19      863.63     15.88 o
   0  23   8       65.25       68.52      5.14 o
   1  23   8      129.32      136.00      5.98 o
   2  23   8       56.49       51.24      5.14 o
   3  23   8      315.40      328.71     16.15 o
   4  23   8       86.44       96.78     11.08 o
   5  23   8        1.68       17.86      9.60 o
   6  23   8       15.28        3.67     11.16 o
   7  23   8        0.22        2.74      9.99 o
  -7  24   8      170.15      187.49     11.87 o
  -6  24   8       68.18       68.09      8.64 o
  -5  24   8        3.66        2.37      6.56 o
  -4  24   8      177.20      185.40     10.01 o
  -3  24   8      181.77      163.32      9.16 o
  -2  24   8      371.34      346.78     16.20 o
  -1  24   8        0.00        1.07      4.21 o
   0  24   8        7.71        7.53      4.18 o
   1  24   8       22.35       22.67      4.03 o
   2  24   8      150.05      160.41      7.51 o
   3  24   8       33.79       36.91      9.21 o
   4  24   8      193.88      209.66     13.90 o
   5  24   8      133.33      132.14     13.00 o
   6  24   8        5.56        0.60      9.53 o
  -7  25   8        2.35        7.89      7.69 o
  -6  25   8        0.08        7.47      7.07 o
  -5  25   8        9.27        3.59      6.28 o
  -4  25   8       30.76       36.52      6.76 o
  -3  25   8       16.76       17.92      5.86 o
  -2  25   8      225.90      194.47      9.30 o
  -1  25   8       76.54       82.76      6.78 o
   0  25   8       13.23        6.15      4.56 o
   1  25   8      446.22      410.72      9.95 o
   2  25   8       38.36       31.14      8.70 o
   3  25   8       52.93       55.73     10.08 o
   4  25   8       11.13       20.09      9.59 o
   5  25   8        0.23       27.41     11.60 o
   6  25   8        2.91        3.71     10.22 o
  -6  26   8       27.04       26.96      7.77 o
  -5  26   8      196.27      183.31     14.27 o
  -4  26   8       22.77       21.43      6.48 o
  -3  26   8      177.11      173.94     13.77 o
  -2  26   8        6.67        5.67      5.32 o
  -1  26   8       76.81       57.61      6.40 o
   0  26   8      234.74      222.18     12.91 o
   1  26   8       11.34        5.57      4.09 o
   2  26   8       23.39       27.64      4.82 o
   3  26   8       42.82       39.51     10.09 o
   4  26   8       11.56       25.24     10.30 o
   5  26   8      237.90      285.83     22.34 o
   6  26   8       23.91       21.28     12.68 o
  -6  27   8      164.87      172.27     11.50 o
  -5  27   8        8.66       10.11      8.03 o
  -4  27   8        0.56        2.81      6.12 o
  -3  27   8        1.33       -0.45      5.58 o
  -2  27   8       18.14       12.39      5.55 o
  -1  27   8        1.81       -2.96      5.06 o
   0  27   8      127.13      132.19      7.07 o
   1  27   8       60.44       73.06      7.88 o
   2  27   8       15.57       14.40      4.73 o
   3  27   8       45.98       43.83     10.17 o
   4  27   8       78.67       90.33     12.35 o
   5  27   8       17.04       43.23     11.81 o
  -5  28   8      230.53      224.83     12.13 o
  -4  28   8       76.32       61.09      7.94 o
  -3  28   8      143.99      147.96      9.49 o
  -2  28   8        8.01        6.26      5.66 o
  -1  28   8       22.53       17.63      5.51 o
   0  28   8        0.13        4.11      4.92 o
   1  28   8       50.90       69.09      6.79 o
   2  28   8        3.92        4.55      6.97 o
   3  28   8       47.20       53.58     10.70 o
   4  28   8       22.60       36.71     10.78 o
   5  28   8        9.20        8.68     14.42 o
  -5  29   8        6.29       -3.25     11.72 o
  -4  29   8        3.38        5.70      6.52 o
  -3  29   8       94.94       90.41      9.99 o
  -2  29   8        0.82       -1.70      5.42 o
  -1  29   8       25.38       33.02      6.19 o
   0  29   8       18.81       19.75      5.62 o
   1  29   8       77.06       81.17      7.99 o
   2  29   8       12.44       14.74      5.17 o
   3  29   8       25.26       36.20     10.37 o
   4  29   8       62.53       51.65     12.16 o
  -4  30   8      172.34      136.98     12.52 o
  -3  30   8       32.43       21.23      7.04 o
  -2  30   8       31.02       29.17      6.61 o
  -1  30   8        1.54       -6.50      8.96 o
   0  30   8        1.83       -5.01      5.01 o
   1  30   8        3.79       -4.19     10.18 o
   2  30   8       53.39       57.17      6.97 o
   3  30   8       14.04       12.32     10.09 o
  -3  31   8       37.19       20.58      9.10 o
  -2  31   8        5.29        1.92      5.99 o
  -1  31   8      115.72      104.22      8.16 o
   0  31   8       60.49       47.14      6.50 o
   1  31   8       87.89       74.77      8.49 o
   2  31   8       90.60       83.74      7.72 o
   3  31   8        2.93        4.22     13.73 o
  -2  32   8       28.64       14.70      8.71 o
  -1  32   8       40.29       36.62      6.99 o
   0  32   8       10.07        1.96      7.26 o
   1  32   8       49.08       53.53      8.01 o
   2  32   8       76.16       91.06     16.72 o
   0  33   8       59.69       65.12     16.22 o
  -9   0   9       73.34       76.18     11.09 o
  -7   0   9      588.16      565.21     15.85 o
  -5   0   9       25.93       21.86      4.96 o
  -3   0   9     1190.49     1212.41     24.21 o
  -1   0   9       11.16        6.29      3.35 o
   1   0   9     5114.09     5034.54     60.86 o
   3   0   9      402.52      401.09     10.64 o
   5   0   9     1013.37     1011.87     23.26 o
   7   0   9      161.89      184.07     10.50 o
   9   0   9       23.49       24.44      7.91 o
 -10   1   9       57.23       56.90     26.25 o
  -9   1   9        4.29        4.59      5.98 o
  -8   1   9       54.73       56.61      6.80 o
  -7   1   9        8.29       11.40      4.22 o
  -6   1   9        3.83        0.43      3.65 o
  -5   1   9        5.25       -0.41      3.02 o
  -4   1   9       26.84       30.08      3.43 o
  -3   1   9     1002.56      963.29     13.04 o
  -2   1   9      992.81      954.98     12.63 o
  -1   1   9       47.98       37.08      2.92 o
   0   1   9     3986.61     3810.34     37.66 o
   1   1   9       55.87       87.72      3.95 o
   2   1   9       27.19       26.40      2.29 o
   3   1   9      989.31      876.01     11.02 o
   4   1   9       19.47       29.25      3.08 o
   5   1   9      157.35      166.78      6.45 o
   6   1   9      270.55      234.27      9.14 o
   7   1   9       31.18       27.89      4.62 o
   8   1   9        8.75        7.67      4.53 o
   9   1   9        8.70        9.52      5.39 o
 -10   2   9       25.86       21.36      8.78 o
  -9   2   9        2.13        0.58      6.05 o
  -8   2   9       89.94       86.29      7.37 o
  -7   2   9       90.26       84.57      6.12 o
  -6   2   9      369.15      386.97      8.83 o
  -5   2   9       12.87       13.26      3.33 o
  -4   2   9       36.25       39.22      3.69 o
  -3   2   9       86.04       77.31      4.02 o
  -2   2   9      485.00      414.04      7.54 o
  -1   2   9      344.04      333.90      6.56 o
   0   2   9        2.94       17.72      2.57 o
   1   2   9      330.63      329.68      8.42 o
   2   2   9        4.32        6.08      1.97 o
   3   2   9      395.66      393.03      6.76 o
   4   2   9     1907.25     1710.01     20.16 o
   5   2   9       48.61       54.95      4.15 o
   6   2   9        4.41        4.64      3.80 o
   7   2   9        9.45        4.09      4.17 o
   8   2   9        1.66        0.83      4.58 o
   9   2   9        5.86       -2.04      5.02 o
 -10   3   9        7.39       25.38      8.65 o
  -9   3   9       53.45       52.00      7.40 o
  -8   3   9        4.72        8.62      6.83 o
  -7   3   9       40.73       43.82      5.36 o
  -6   3   9        4.38        2.55      3.63 o
  -5   3   9      294.03      300.18      9.97 o
  -4   3   9      885.09      821.32     13.16 o
  -3   3   9      591.52      536.34      9.07 o
  -2   3   9      107.01      107.42      4.18 o
  -1   3   9     1060.46      962.48     12.36 o
   0   3   9       88.61       93.90      3.59 o
   1   3   9      175.58      197.96      4.69 o
   2   3   9      188.31      191.06      4.32 o
   3   3   9      785.83      681.10      9.31 o
   4   3   9       48.06       44.83      3.08 o
   5   3   9      770.11      703.20     11.80 o
   6   3   9       49.24       54.53      4.78 o
   7   3   9       86.66       83.45      6.75 o
   8   3   9        3.31       -4.27      4.45 o
   9   3   9       56.04       62.30      8.63 o
 -10   4   9       31.26       45.15      9.29 o
  -9   4   9       46.59       42.23      8.41 o
  -8   4   9      416.98      423.10     14.56 o
  -7   4   9      126.05      138.19      7.58 o
  -6   4   9      769.61      750.57     12.49 o
  -5   4   9       11.60       13.06      3.41 o
  -4   4   9      911.80      865.64     14.12 o
  -3   4   9      132.11      121.23      4.60 o
  -2   4   9        0.89        4.59      2.67 o
  -1   4   9      119.34      131.35      4.77 o
   0   4   9      691.39      681.92      9.04 o
   1   4   9      630.61      576.91      8.02 o
   2   4   9      259.10      240.88      5.26 o
   3   4   9      325.97      330.55      6.24 o
   4   4   9      345.62      340.80      6.80 o
   5   4   9      278.67      294.11      7.37 o
   6   4   9      193.27      187.36      7.15 o
   7   4   9        2.94        7.51      4.01 o
   8   4   9        0.58       -1.72      4.22 o
   9   4   9        0.57        4.57      6.09 o
 -10   5   9       57.98       81.40     13.87 o
  -9   5   9       19.21       13.84      7.68 o
  -8   5   9       33.14       23.25      8.62 o
  -7   5   9       38.30       25.88      5.14 o
  -6   5   9       18.66       15.59      3.91 o
  -5   5   9        7.33        7.63      3.41 o
  -4   5   9      476.98      451.88      8.84 o
  -3   5   9     1653.99     1582.78     18.74 o
  -2   5   9      460.59      468.28      8.19 o
  -1   5   9      869.48      878.11     11.63 o
   0   5   9     1778.68     1763.66     18.27 o
   1   5   9      900.71      899.52     13.19 o
   2   5   9        1.22       -2.03      2.03 o
   3   5   9      642.46      597.07      8.67 o
   4   5   9        5.05        9.99      2.50 o
   5   5   9        0.35        3.82      2.96 o
   6   5   9      164.94      152.52      6.43 o
   7   5   9       26.34       20.22      4.37 o
   8   5   9       42.10       38.12      5.36 o
   9   5   9        4.52       13.77      6.40 o
 -10   6   9       25.22       19.03      9.12 o
  -9   6   9        1.44       -6.02      7.26 o
  -8   6   9        1.71        1.18      5.56 o
  -7   6   9      535.68      546.15     12.30 o
  -6   6   9       22.92       26.02      4.12 o
  -5   6   9      686.54      723.25     11.86 o
  -4   6   9        9.40       10.02      3.37 o
  -3   6   9        9.13        2.52      2.79 o
  -2   6   9        3.03        2.64      2.64 o
  -1   6   9        7.91        8.43      2.21 o
   0   6   9      493.07      437.04      7.20 o
   1   6   9     3279.08     3144.34     30.29 o
   2   6   9      607.32      598.44      9.22 o
   3   6   9      179.52      170.77      4.70 o
   4   6   9      789.99      717.94      9.89 o
   5   6   9      226.14      209.54      6.29 o
   6   6   9       34.09       49.36      4.67 o
   7   6   9       12.61        2.95      4.03 o
   8   6   9       33.57       35.82      5.29 o
   9   6   9        1.43       -0.05      6.17 o
 -10   7   9       67.95       78.48     13.69 o
  -9   7   9       92.36      104.29     10.18 o
  -8   7   9      115.88      106.64      8.17 o
  -7   7   9       21.91       25.58      8.03 o
  -6   7   9       42.00       35.22      4.93 o
  -5   7   9       14.47       19.22      3.67 o
  -4   7   9     1007.78     1002.47     14.00 o
  -3   7   9       46.47       39.49      3.44 o
  -2   7   9      481.22      512.67      8.63 o
  -1   7   9      408.62      382.36      6.63 o
   0   7   9      393.73      416.21      6.77 o
   1   7   9       84.65       85.48      3.79 o
   2   7   9       63.63       71.43      3.61 o
   3   7   9      170.56      160.25      4.49 o
   4   7   9       12.34       15.26      2.70 o
   5   7   9       62.40       51.57      3.78 o
   6   7   9        9.89       14.47      5.11 o
   7   7   9        7.90        8.21      4.11 o
   8   7   9       32.59       21.60      5.02 o
   9   7   9       12.86        7.94      8.54 o
  -9   8   9       88.64       91.73     10.00 o
  -8   8   9      232.91      236.72     14.55 o
  -7   8   9       14.51        5.45      4.80 o
  -6   8   9     1302.65     1289.70     19.52 o
  -5   8   9        1.18       -0.99      3.31 o
  -4   8   9     1116.21     1086.53     14.80 o
  -3   8   9       30.97       33.42      3.45 o
  -2   8   9      199.03      192.76      5.06 o
  -1   8   9       44.06       37.68      2.84 o
   0   8   9      550.40      505.46      7.55 o
   1   8   9     1197.23     1076.39     15.02 o
   2   8   9     1113.88     1079.88     13.81 o
   3   8   9      399.87      368.99      6.63 o
   4   8   9       55.48       64.93      3.51 o
   5   8   9       62.65       67.68      4.20 o
   6   8   9       48.32       54.89      5.65 o
   7   8   9      162.07      167.92      7.28 o
   8   8   9        0.47       -4.34      5.38 o
   9   8   9       33.69       13.88     12.92 o
  -9   9   9       23.06       19.88     10.71 o
  -8   9   9       73.52       83.34      7.43 o
  -7   9   9      174.14      161.60      7.55 o
  -6   9   9        0.73        5.07      4.48 o
  -5   9   9      237.44      210.17      6.64 o
  -4   9   9      349.75      296.31      7.29 o
  -3   9   9     2525.77     2473.30     27.01 o
  -2   9   9        6.09        7.83      2.48 o
  -1   9   9      291.37      323.39      6.12 o
   0   9   9      466.86      435.79      7.87 o
   1   9   9      411.52      427.31      7.78 o
   2   9   9      434.78      418.42      7.54 o
   3   9   9       26.50       30.58      2.77 o
   4   9   9       94.33       78.55      3.69 o
   5   9   9      160.30      158.30      5.52 o
   6   9   9        0.00        3.17      3.48 o
   7   9   9      295.44      298.07      8.91 o
   8   9   9        5.29        2.49      7.79 o
   9   9   9        4.46       -7.48     12.73 o
  -9  10   9       98.57      104.19     10.24 o
  -8  10   9        5.07        8.02      6.01 o
  -7  10   9       50.69       58.31      5.90 o
  -6  10   9      776.18      774.47     16.51 o
  -5  10   9      723.44      690.47     11.81 o
  -4  10   9      474.46      484.80      9.28 o
  -3  10   9       93.54      104.60      4.29 o
  -2  10   9        0.19        1.63      2.33 o
  -1  10   9      131.40      127.21      5.04 o
   0  10   9       66.92       60.10      3.67 o
   1  10   9     1154.11     1104.22     15.09 o
   2  10   9      198.55      185.07      8.64 o
   3  10   9       15.49       11.87      2.41 o
   4  10   9      612.92      590.10     12.77 o
   5  10   9       27.70       29.77      3.40 o
   6  10   9       94.94       97.59      5.19 o
   7  10   9       94.47       97.86      7.23 o
   8  10   9       88.70       81.90     11.01 o
   9  10   9        0.06       -6.44     11.97 o
  -9  11   9        2.41        2.35      8.00 o
  -8  11   9       32.33       37.46      6.78 o
  -7  11   9        2.84        2.73      4.70 o
  -6  11   9        1.33       -3.03      4.29 o
  -5  11   9        0.14        6.96      4.12 o
  -4  11   9       59.65       54.90      3.89 o
  -3  11   9       87.11       91.54      4.11 o
  -2  11   9        8.46        8.94      2.98 o
  -1  11   9       52.28       37.67      2.91 o
   0  11   9     3904.08     3685.69     38.01 o
   1  11   9      476.98      499.27      8.52 o
   2  11   9      558.41      524.23      8.72 o
   3  11   9        0.19        3.33      2.40 o
   4  11   9      197.28      182.86      6.12 o
   5  11   9        1.82       -1.82      2.88 o
   6  11   9        3.26        6.08      3.41 o
   7  11   9        1.73        5.30      4.80 o
   8  11   9      205.20      215.17     14.09 o
  -9  12   9       51.03       66.56      9.51 o
  -8  12   9       57.86       53.76      9.96 o
  -7  12   9      341.60      333.78     11.52 o
  -6  12   9      200.03      179.66      7.40 o
  -5  12   9      795.07      792.95     13.69 o
  -4  12   9        0.15        0.35      2.89 o
  -3  12   9      604.86      583.77      9.23 o
  -2  12   9      788.35      765.65     10.55 o
  -1  12   9       19.64       14.71      2.93 o
   0  12   9        0.01        6.34      2.71 o
   1  12   9     1225.90     1173.98     15.00 o
   2  12   9      111.78      103.82      4.12 o
   3  12   9      347.33      326.14      6.73 o
   4  12   9      202.12      192.64      5.56 o
   5  12   9       99.52      110.50      4.75 o
   6  12   9       12.80       12.27      4.50 o
   7  12   9       32.41       41.97      9.15 o
   8  12   9       37.60       43.66     10.10 o
  -9  13   9       44.92       55.40      9.30 o
  -8  13   9       75.76       67.91      7.73 o
  -7  13   9      113.13      120.89      8.42 o
  -6  13   9        0.46        0.38      4.22 o
  -5  13   9      103.80      110.90      5.60 o
  -4  13   9      127.32      134.17      5.01 o
  -3  13   9      734.02      689.17     10.27 o
  -2  13   9     1618.38     1554.62     19.10 o
  -1  13   9      114.90       97.68      4.39 o
   0  13   9      220.36      226.57      6.13 o
   1  13   9      149.29      136.82      4.79 o
   2  13   9      189.89      210.11      5.58 o
   3  13   9        0.19       -1.02      2.36 o
   4  13   9        2.11        3.93      2.54 o
   5  13   9        1.23        3.52      3.39 o
   6  13   9      239.25      236.76      8.74 o
   7  13   9      158.63      174.97     13.16 o
   8  13   9       28.67       23.46      9.52 o
  -9  14   9        6.50       -3.43      7.92 o
  -8  14   9       20.25       24.43      6.69 o
  -7  14   9      173.02      182.19      9.08 o
  -6  14   9       63.32       43.57      5.41 o
  -5  14   9       54.13       57.85      4.60 o
  -4  14   9      489.35      482.95      9.47 o
  -3  14   9      104.07      107.45      4.45 o
  -2  14   9       19.85       19.19      3.26 o
  -1  14   9      195.13      185.60      5.71 o
   0  14   9       10.13       17.23      3.05 o
   1  14   9       52.33       55.65      3.54 o
   2  14   9      864.25      822.00     11.71 o
   3  14   9      163.69      149.84      5.76 o
   4  14   9      196.60      173.00      5.19 o
   5  14   9      186.11      199.91      6.82 o
   6  14   9      178.98      170.94     10.13 o
   7  14   9        9.82        9.00      8.50 o
   8  14   9        1.84        8.09      8.90 o
  -9  15   9       40.10       18.43      8.56 o
  -8  15   9        1.24        4.26      6.49 o
  -7  15   9        0.19       -4.87      5.64 o
  -6  15   9       55.72       58.81      6.55 o
  -5  15   9       34.42       38.07      4.43 o
  -4  15   9        0.40       -3.21      3.21 o
  -3  15   9      211.49      212.61      6.40 o
  -2  15   9       18.34       14.93      3.32 o
  -1  15   9      788.63      734.58     11.48 o
   0  15   9      682.51      599.19     11.01 o
   1  15   9      179.40      184.94      5.45 o
   2  15   9      368.66      362.10      7.59 o
   3  15   9        0.76        7.43      2.58 o
   4  15   9        3.04        3.81      3.13 o
   5  15   9       63.06       58.82      4.91 o
   6  15   9        7.63        7.34     11.67 o
   7  15   9       29.38       41.86     10.03 o
   8  15   9       29.05       22.29     10.11 o
  -8  16   9       94.53      110.26      8.78 o
  -7  16   9       68.58       62.19      7.04 o
  -6  16   9      218.67      220.51      9.46 o
  -5  16   9      340.49      333.46     14.58 o
  -4  16   9      227.24      223.59      7.60 o
  -3  16   9        1.38       -0.16      3.50 o
  -2  16   9       72.48       68.75      5.35 o
  -1  16   9       86.28       71.57      4.21 o
   0  16   9      245.32      253.12      6.58 o
   1  16   9      159.61      163.19      5.21 o
   2  16   9        2.83        1.73      3.37 o
   3  16   9       90.59       89.25      3.91 o
   4  16   9      314.18      312.39      8.02 o
   5  16   9       18.21       21.45      7.67 o
   6  16   9        8.67        7.98      6.67 o
   7  16   9        0.45        2.72     13.23 o
   8  16   9       15.15       37.69     10.81 o
  -8  17   9       84.62       94.22      8.52 o
  -7  17   9        7.13       -2.01      5.84 o
  -6  17   9       60.56       78.66      6.99 o
  -5  17   9       93.06       98.33      6.82 o
  -4  17   9      144.48      163.93      6.86 o
  -3  17   9      303.67      279.84      8.21 o
  -2  17   9      233.44      231.79      6.68 o
  -1  17   9      355.64      346.05      8.33 o
   0  17   9      553.79      514.57      9.30 o
   1  17   9        0.22       -2.53      2.83 o
   2  17   9      132.23      128.47      5.63 o
   3  17   9        8.19        6.78      4.16 o
   4  17   9       49.37       53.16      6.94 o
   5  17   9       61.68       62.04      7.69 o
   6  17   9      139.44      153.77     12.49 o
   7  17   9        0.11      -12.68     16.17 o
   8  17   9       43.91       73.50     20.75 o
  -8  18   9        7.43       23.97      9.04 o
  -7  18   9      259.17      254.42     12.73 o
  -6  18   9       77.75       72.07      8.41 o
  -5  18   9       14.57       24.56      7.15 o
  -4  18   9       73.04       68.96      5.26 o
  -3  18   9      364.72      356.21      9.15 o
  -2  18   9        6.39       10.59      3.73 o
  -1  18   9      115.87      114.88      5.13 o
   0  18   9        0.37        2.69      3.31 o
   1  18   9       99.19       90.91      4.49 o
   2  18   9       20.77       25.39      3.18 o
   3  18   9       89.94       85.78      4.98 o
   4  18   9      117.25      120.60     10.06 o
   5  18   9      154.87      163.62     11.92 o
   6  18   9       14.70       11.46     11.57 o
   7  18   9        3.63        9.89      8.94 o
  -8  19   9      122.73      127.58     10.97 o
  -7  19   9        0.41        0.88      7.07 o
  -6  19   9      102.74      119.90      9.53 o
  -5  19   9       11.70       14.06      6.06 o
  -4  19   9        3.65        4.86      4.41 o
  -3  19   9       38.29       39.04      4.58 o
  -2  19   9      869.47      822.13     14.09 o
  -1  19   9      158.38      159.38      6.07 o
   0  19   9       20.76       19.62      3.66 o
   1  19   9        7.16        4.39      3.14 o
   2  19   9       94.44      104.90      4.47 o
   3  19   9       68.92       70.52      4.52 o
   4  19   9       18.36       21.28      6.77 o
   5  19   9       45.35       54.67      7.87 o
   6  19   9        1.97       -3.15      6.40 o
   7  19   9       37.07       30.52     10.57 o
  -8  20   9       61.07       63.31      9.57 o
  -7  20   9       31.37       28.61      8.26 o
  -6  20   9      375.79      371.02     14.07 o
  -5  20   9       32.88       28.22      6.71 o
  -4  20   9      165.86      178.38      8.11 o
  -3  20   9       30.00       35.03      5.60 o
  -2  20   9      449.00      428.51     10.03 o
  -1  20   9      200.75      191.39      6.79 o
   0  20   9      142.28      139.62      5.71 o
   1  20   9        6.23        1.13      3.08 o
   2  20   9       54.74       61.00      3.92 o
   3  20   9        5.20        6.93      3.36 o
   4  20   9      465.84      431.10     15.90 o
   5  20   9        0.09       -4.82      6.01 o
   6  20   9        0.25       -6.07      7.02 o
   7  20   9        1.14       -6.84      9.19 o
  -7  21   9       94.21       91.75      9.99 o
  -6  21   9       61.21       80.94      8.70 o
  -5  21   9      113.62      130.76      9.40 o
  -4  21   9       60.74       59.00      7.77 o
  -3  21   9      571.43      574.80     12.05 o
  -2  21   9        6.79        4.89      3.96 o
  -1  21   9      486.68      471.27     11.21 o
   0  21   9       12.33        9.80      4.04 o
   1  21   9      142.99      147.26      6.74 o
   2  21   9       84.38       89.76      5.47 o
   3  21   9       27.38       26.32      4.12 o
   4  21   9        1.02        8.78      6.45 o
   5  21   9      221.79      239.19     19.15 o
   6  21   9       10.85        1.37      7.38 o
   7  21   9        4.34       -8.41      9.43 o
  -7  22   9      179.16      179.24     11.79 o
  -6  22   9       95.81       85.74      8.97 o
  -5  22   9        2.71        7.65      6.18 o
  -4  22   9       25.33       27.28      6.35 o
  -3  22   9      299.02      286.69      9.88 o
  -2  22   9       38.67       46.02      5.53 o
  -1  22   9        0.45       -2.11      4.17 o
   0  22   9      197.22      185.06      9.45 o
   1  22   9      177.99      183.54      6.84 o
   2  22   9      224.55      216.56      8.39 o
   3  22   9        2.80       -5.90      5.90 o
   4  22   9      121.35      127.36      9.92 o
   5  22   9        3.26       12.37      7.33 o
   6  22   9        1.57       -6.87      7.27 o
  -7  23   9        6.42        8.79      7.73 o
  -6  23   9       70.03       76.45     11.87 o
  -5  23   9        3.60        8.51      6.60 o
  -4  23   9        5.97        3.99      5.91 o
  -3  23   9        0.35       -0.74      5.23 o
  -2  23   9      335.31      332.21     13.21 o
  -1  23   9      115.90      122.21      6.95 o
   0  23   9      208.56      193.65      7.58 o
   1  23   9       51.41       50.16      5.66 o
   2  23   9        1.06        4.14      4.34 o
   3  23   9      111.89       99.98     21.04 o
   4  23   9       19.60       44.86      9.92 o
   5  23   9       23.80       48.03     10.96 o
   6  23   9       59.54       67.74     12.12 o
  -6  24   9       85.16       93.00      9.33 o
  -5  24   9      266.64      249.82     12.23 o
  -4  24   9        2.83        0.54      5.61 o
  -3  24   9       63.62       74.97      7.50 o
  -2  24   9        3.14        8.47      4.79 o
  -1  24   9        4.33       -0.75      5.37 o
   0  24   9       22.14       13.57      4.49 o
   1  24   9       19.79       26.57      4.32 o
   2  24   9       51.46       42.49      5.70 o
   3  24   9      119.51      120.00     24.56 o
   4  24   9      195.76      204.20     14.91 o
   5  24   9      122.29      116.99     13.29 o
   6  24   9        6.44        5.09     10.41 o
  -6  25   9        1.78       -2.78      7.12 o
  -5  25   9       30.39       18.83      7.13 o
  -4  25   9      130.41      123.30      9.12 o
  -3  25   9       33.07       29.25      8.82 o
  -2  25   9      125.08      114.96      8.09 o
  -1  25   9       65.30       57.96      5.70 o
   0  25   9      408.32      403.96     10.51 o
   1  25   9        0.56       -4.04      4.04 o
   2  25   9       74.23       69.80      5.91 o
   3  25   9       87.46       81.69     11.49 o
   4  25   9       17.95       29.52     11.66 o
   5  25   9       52.94       52.56     11.43 o
  -6  26   9       59.29       51.70     10.90 o
  -5  26   9      231.59      260.86     20.02 o
  -4  26   9      111.84      102.56      9.20 o
  -3  26   9        2.91        6.91      5.87 o
  -2  26   9       16.55       13.02      5.72 o
  -1  26   9        2.74        7.17      5.19 o
   0  26   9        7.29       10.91      4.65 o
   1  26   9        2.52        3.37      5.85 o
   2  26   9      332.93      327.27     10.65 o
   3  26   9       27.65       37.22     10.41 o
   4  26   9      116.12       97.65     12.50 o
   5  26   9        3.74        5.59      9.53 o
  -5  27   9        7.76        7.63      7.84 o
  -4  27   9        0.06        2.55      6.18 o
  -3  27   9       92.06       97.98      8.51 o
  -2  27   9       11.24       10.27      5.86 o
  -1  27   9      184.99      172.57      9.05 o
   0  27   9       81.78       83.68      6.19 o
   1  27   9      252.91      273.59     16.95 o
   2  27   9        4.93       13.46      6.46 o
   3  27   9       75.67       82.70     13.27 o
   4  27   9        5.49        7.91     10.06 o
  -5  28   9       76.96       83.93     11.46 o
  -4  28   9       38.80       42.01     11.95 o
  -3  28   9       13.72        5.03      6.20 o
  -2  28   9        4.72        3.89      5.91 o
  -1  28   9        0.37        0.17      5.39 o
   0  28   9        1.30       -4.82      4.82 o
   1  28   9       96.24      102.85     10.27 o
   2  28   9      321.68      315.71     18.18 o
   3  28   9       17.70       16.16     10.68 o
   4  28   9        8.91       18.68     10.71 o
  -4  29   9      143.25      124.63     18.26 o
  -3  29   9       18.25       19.19      9.28 o
  -2  29   9      129.98      129.70      9.06 o
  -1  29   9       23.46       23.51      5.90 o
   0  29   9      157.35      158.71      8.47 o
   1  29   9       55.10       55.43      8.28 o
   2  29   9        0.16        2.52      5.02 o
   3  29   9        0.19       -2.35      9.77 o
  -3  30   9       12.62        6.76      8.45 o
  -2  30   9       18.36       19.25      6.64 o
  -1  30   9       50.17       44.41      6.85 o
   0  30   9        2.26        1.23      5.31 o
   1  30   9      154.60      140.97     10.03 o
   2  30   9        8.14       12.63      7.33 o
   3  30   9      113.37       96.42     18.49 o
  -2  31   9       30.48       30.67      8.95 o
  -1  31   9       16.92       16.26      6.34 o
   0  31   9       55.78       36.44      8.28 o
   1  31   9      123.28      131.18     15.17 o
  -8   0  10       58.24       59.78     10.05 o
  -6   0  10      493.96      465.63     15.47 o
  -4   0  10        8.20        4.64      4.40 o
  -2   0  10        0.88        3.61      4.06 o
   0   0  10      150.14      137.69     13.42 o
   2   0  10      906.51      859.69     14.48 o
   4   0  10      498.95      496.27     12.76 o
   6   0  10      123.96      127.30      9.12 o
   8   0  10      186.61      188.10     11.44 o
  -9   1  10       11.46       10.66      6.67 o
  -8   1  10        0.52       -0.23      6.93 o
  -7   1  10       19.23       23.64      5.11 o
  -6   1  10        0.47        0.32      3.68 o
  -5   1  10      523.75      494.05     12.76 o
  -4   1  10       41.35       28.52      3.64 o
  -3   1  10     1149.66     1171.50     15.42 o
  -2   1  10      546.20      508.12      8.85 o
  -1   1  10     2198.95     2063.49     22.76 o
   0   1  10       99.69      124.06      8.09 o
   1   1  10      345.80      336.92      5.95 o
   2   1  10      123.70      101.58      3.49 o
   3   1  10        0.79        0.55      2.53 o
   4   1  10      169.81      163.57      5.39 o
   5   1  10      282.05      277.57     10.27 o
   6   1  10      135.16      139.66      6.64 o
   7   1  10       39.09       42.67      5.17 o
   8   1  10        0.12        4.43      4.74 o
   9   1  10        0.76       -7.62      7.62 o
  -9   2  10       26.55       32.19      7.37 o
  -8   2  10      159.93      141.29      8.92 o
  -7   2  10      272.15      279.74     10.74 o
  -6   2  10       72.63       64.97      4.96 o
  -5   2  10      350.71      355.70      8.44 o
  -4   2  10       20.74       22.94      3.67 o
  -3   2  10      222.71      193.81      5.95 o
  -2   2  10      181.77      169.85      6.07 o
  -1   2  10      811.24      777.53     11.13 o
   0   2  10      299.02      326.88      8.27 o
   1   2  10     2287.70     2205.87     22.27 o
   2   2  10       33.60       29.41      2.78 o
   3   2  10        2.43        0.06      2.79 o
   4   2  10        0.61       -1.16      2.70 o
   5   2  10       18.48       29.11      4.20 o
   6   2  10       10.22       24.26      4.44 o
   7   2  10       27.82       24.78      4.68 o
   8   2  10        3.25        2.44      4.93 o
   9   2  10        5.71       -2.58      7.71 o
  -9   3  10        0.21        6.25      6.57 o
  -8   3  10        0.06        4.99      5.70 o
  -7   3  10       27.08       21.84      5.23 o
  -6   3  10       74.49       85.72      6.15 o
  -5   3  10        0.31        0.66      3.44 o
  -4   3  10     1365.04     1378.35     17.74 o
  -3   3  10      476.18      435.72     10.63 o
  -2   3  10     1237.37     1204.85     15.36 o
  -1   3  10     1053.18     1038.62     13.55 o
   0   3  10      113.06      125.32      4.07 o
   1   3  10        1.87        3.51      2.28 o
   2   3  10      360.61      362.24      6.72 o
   3   3  10       20.26       12.38      2.61 o
   4   3  10       21.37       32.30      3.37 o
   5   3  10       26.21       25.73      3.75 o
   6   3  10      240.01      216.60      7.84 o
   7   3  10        0.13       -1.32      4.07 o
   8   3  10       85.52       86.95      7.69 o
   9   3  10        3.65       -5.16      7.61 o
  -9   4  10      119.61      118.93     10.67 o
  -8   4  10       63.27       74.02      7.87 o
  -7   4  10      455.02      476.17     11.90 o
  -6   4  10       84.96       76.93      5.31 o
  -5   4  10      151.42      150.26      5.85 o
  -4   4  10       35.58       28.14      3.70 o
  -3   4  10      403.08      395.58      9.89 o
  -2   4  10      249.83      236.17      6.25 o
  -1   4  10      159.30      184.72      5.43 o
   0   4  10      465.91      448.20      7.37 o
   1   4  10      116.16      127.21      4.11 o
   2   4  10      252.95      215.99      5.31 o
   3   4  10       60.72       55.52      3.30 o
   4   4  10      391.19      371.66      7.68 o
   5   4  10        5.29        6.52      3.33 o
   6   4  10       18.96       15.27      4.28 o
   7   4  10        3.02        4.66      4.31 o
   8   4  10        9.08       10.32      4.88 o
   9   4  10       70.88       62.47     24.39 o
  -9   5  10        0.09        7.96      7.53 o
  -8   5  10       23.27       22.29      6.49 o
  -7   5  10       68.58       82.74      6.59 o
  -6   5  10       63.72       64.31      5.08 o
  -5   5  10      519.44      475.95      9.77 o
  -4   5  10       20.03       16.87      3.59 o
  -3   5  10      976.18      988.56     13.79 o
  -2   5  10      207.13      218.40      6.91 o
  -1   5  10       44.07       50.28      3.46 o
   0   5  10       14.08       12.70      2.52 o
   1   5  10        1.45        5.27      2.67 o
   2   5  10       28.26       33.02      2.91 o
   3   5  10        0.80       -1.12      2.34 o
   4   5  10      190.14      204.23      5.92 o
   5   5  10      469.13      444.12      9.31 o
   6   5  10        0.25       -0.70      3.80 o
   7   5  10       14.62       18.11      4.61 o
   8   5  10       70.73       83.17     12.78 o
  -9   6  10        8.44       10.85      8.21 o
  -8   6  10      313.36      325.93     11.91 o
  -7   6  10        0.25        4.69      4.99 o
  -6   6  10      314.42      316.83      9.92 o
  -5   6  10       44.57       52.08      4.60 o
  -4   6  10      199.70      213.29      6.53 o
  -3   6  10        0.08       -2.41      3.10 o
  -2   6  10     1037.54     1000.03     17.41 o
  -1   6  10        0.02       -2.22      2.22 o
   0   6  10      887.52      819.95     10.65 o
   1   6  10      165.12      169.87      5.33 o
   2   6  10      528.24      499.58      8.05 o
   3   6  10       40.37       41.70      3.19 o
   4   6  10       10.70       16.90      2.90 o
   5   6  10        5.48        4.50      3.57 o
   6   6  10        2.11        1.58      3.78 o
   7   6  10       42.45       39.51      5.08 o
   8   6  10       14.35       22.41      5.18 o
  -9   7  10       11.10        4.60      7.97 o
  -8   7  10       19.18       19.68      6.68 o
  -7   7  10      324.47      358.49     10.56 o
  -6   7  10      459.44      448.57     13.76 o
  -5   7  10      327.73      343.13      8.38 o
  -4   7  10      184.32      200.37      6.34 o
  -3   7  10     1827.15     1775.33     21.03 o
  -2   7  10      492.49      491.75      8.99 o
  -1   7  10       22.43       16.08      2.84 o
   0   7  10      650.03      615.08      9.91 o
   1   7  10      160.89      162.80      5.18 o
   2   7  10        1.76        2.66      2.63 o
   3   7  10      217.41      224.47      6.09 o
   4   7  10       34.74       37.12      3.21 o
   5   7  10        4.74        0.47      3.42 o
   6   7  10       14.75        7.86      3.91 o
   7   7  10       66.39       64.32      5.57 o
   8   7  10        0.51        5.26      4.75 o
  -9   8  10      204.92      234.83     13.03 o
  -8   8  10      100.11       93.91      7.25 o
  -7   8  10      219.25      227.15     11.65 o
  -6   8  10       58.16       63.32      5.82 o
  -5   8  10       57.22       57.05      4.73 o
  -4   8  10       31.19       30.30      3.94 o
  -3   8  10        0.39        2.73      3.51 o
  -2   8  10      605.77      602.33      9.79 o
  -1   8  10      209.60      219.99      5.43 o
   0   8  10      283.56      261.25      6.43 o
   1   8  10      319.74      317.47      9.10 o
   2   8  10      444.03      409.14      8.26 o
   3   8  10      772.17      729.32     11.54 o
   4   8  10        9.49        9.28      2.89 o
   5   8  10        5.37       -2.25      3.30 o
   6   8  10        0.08       -3.18      3.54 o
   7   8  10       31.72       31.56      4.85 o
   8   8  10        1.56        0.65      6.43 o
  -9   9  10        6.95        7.57      8.24 o
  -8   9  10       69.68       81.04     10.12 o
  -7   9  10       43.29       36.40      5.83 o
  -6   9  10       10.35       14.90      4.91 o
  -5   9  10       32.13       15.02      4.04 o
  -4   9  10      847.20      809.76     12.60 o
  -3   9  10        6.00        2.78      3.59 o
  -2   9  10      448.66      462.93      9.24 o
  -1   9  10        6.42        1.83      2.49 o
   0   9  10       46.60       38.02      3.43 o
   1   9  10      104.25      102.70      4.36 o
   2   9  10       11.67        8.84      2.84 o
   3   9  10        0.81        4.85      2.94 o
   4   9  10      134.76      140.30      4.96 o
   5   9  10        1.31        2.77      3.38 o
   6   9  10       38.06       37.63      4.43 o
   7   9  10        2.50        4.45      4.20 o
   8   9  10      186.25      201.17     13.59 o
  -9  10  10      157.29      159.85     18.15 o
  -8  10  10      224.61      222.36     16.29 o
  -7  10  10      114.13      137.79      7.91 o
  -6  10  10       24.84       27.58      5.10 o
  -5  10  10      501.85      496.89     11.10 o
  -4  10  10        0.20        3.59      3.56 o
  -3  10  10      129.61      123.06      4.71 o
  -2  10  10      503.05      495.91      8.36 o
  -1  10  10      607.94      589.25     11.09 o
   0  10  10        9.79        5.18      2.80 o
   1  10  10      625.06      577.36      9.62 o
   2  10  10       86.91      114.52      4.57 o
   3  10  10       22.18       23.92      3.01 o
   4  10  10      100.98       96.67      5.07 o
   5  10  10       71.63       67.35      4.65 o
   6  10  10       61.24       69.95      4.99 o
   7  10  10       58.31       62.48      6.67 o
   8  10  10        1.86        0.26      8.19 o
  -9  11  10       84.34       84.60     10.21 o
  -8  11  10       10.19       22.65      6.84 o
  -7  11  10      290.67      265.94      9.58 o
  -6  11  10       22.27       27.20      5.19 o
  -5  11  10      584.03      561.99     11.95 o
  -4  11  10        1.33       -0.32      2.96 o
  -3  11  10      590.49      564.29      9.35 o
  -2  11  10       82.81       73.35      4.29 o
  -1  11  10        9.77        7.56      2.95 o
   0  11  10       17.08       14.36      3.39 o
   1  11  10     1455.05     1321.65     16.73 o
   2  11  10       85.41       86.96      4.26 o
   3  11  10       16.65       20.74      2.98 o
   4  11  10      213.63      201.75      6.07 o
   5  11  10      120.31      113.06      5.00 o
   6  11  10      100.39       89.02      6.51 o
   7  11  10        3.20       -4.81      4.81 o
   8  11  10        4.97        0.62      8.40 o
  -9  12  10       21.45       29.66      8.89 o
  -8  12  10      197.46      218.08     16.37 o
  -7  12  10       90.50       94.44      7.80 o
  -6  12  10       10.76       20.64      4.95 o
  -5  12  10       28.15       21.10      4.24 o
  -4  12  10      160.72      178.20      9.60 o
  -3  12  10       12.30       10.15      3.58 o
  -2  12  10       98.15       87.51      4.60 o
  -1  12  10       92.84       80.41      4.53 o
   0  12  10        2.69       13.51      3.03 o
   1  12  10       86.62      107.08      4.63 o
   2  12  10     2279.52     2145.55     24.43 o
   3  12  10       96.65       90.47      4.11 o
   4  12  10      128.52      134.63      7.26 o
   5  12  10        5.88        3.07      3.01 o
   6  12  10       21.18       22.42      5.04 o
   7  12  10      150.66      165.46      9.03 o
   8  12  10       26.00       34.23     18.62 o
  -9  13  10       20.55       18.70      8.84 o
  -8  13  10       80.94       60.82      8.70 o
  -7  13  10       13.53       17.31      6.25 o
  -6  13  10        9.93        3.55      5.02 o
  -5  13  10        2.51        3.37      3.98 o
  -4  13  10      474.50      453.85      9.51 o
  -3  13  10     1042.13      988.73     17.20 o
  -2  13  10      710.77      653.58     12.73 o
  -1  13  10      376.46      365.68      7.95 o
   0  13  10       55.41       49.87      3.87 o
   1  13  10      188.09      194.11      7.57 o
   2  13  10      128.08      135.88      5.30 o
   3  13  10      441.31      433.70      7.94 o
   4  13  10       15.73       20.95      5.31 o
   5  13  10       88.05       94.07      7.68 o
   6  13  10       33.82       45.03     10.01 o
   7  13  10       59.49       70.58     10.59 o
   8  13  10      112.83      118.46     15.13 o
  -8  14  10        4.67       -1.11      6.64 o
  -7  14  10       42.04       47.45      7.27 o
  -6  14  10      233.91      252.02     10.52 o
  -5  14  10       38.12       34.12      4.52 o
  -4  14  10      185.49      204.62      7.39 o
  -3  14  10       10.39       11.81      3.49 o
  -2  14  10        0.13        1.37      3.11 o
  -1  14  10      529.75      489.74      9.36 o
   0  14  10      582.05      586.94     10.20 o
   1  14  10      569.31      558.90     10.32 o
   2  14  10       83.67       83.66      4.52 o
   3  14  10      564.16      584.77     10.42 o
   4  14  10       22.74       32.40      4.12 o
   5  14  10       37.83       40.85      4.40 o
   6  14  10       10.39        6.46      4.32 o
   7  14  10       17.75       10.81      8.95 o
   8  14  10        0.11       -8.90     12.04 o
  -8  15  10        0.19        5.63      8.04 o
  -7  15  10        0.04        3.05      6.03 o
  -6  15  10      428.68      445.85     13.16 o
  -5  15  10      162.47      169.60      7.40 o
  -4  15  10      434.28      427.92     10.48 o
  -3  15  10        1.32        2.74      3.41 o
  -2  15  10      744.68      690.14     11.56 o
  -1  15  10        3.32        0.39      3.09 o
   0  15  10     1527.70     1447.40     18.42 o
   1  15  10      287.02      270.80     11.61 o
   2  15  10       12.45       21.14      3.75 o
   3  15  10       31.60       28.44      3.28 o
   4  15  10       91.88       92.76      5.27 o
   5  15  10        6.80       12.35      4.54 o
   6  15  10       41.90       39.16      9.45 o
   7  15  10       18.00       39.03     11.68 o
  -8  16  10       17.95       12.38      8.41 o
  -7  16  10      128.75      131.16     10.37 o
  -6  16  10        3.83        1.99      6.79 o
  -5  16  10       10.86        8.82      5.41 o
  -4  16  10      288.37      279.96      8.81 o
  -3  16  10        1.37        3.93      4.05 o
  -2  16  10      122.92      120.20      5.45 o
  -1  16  10       98.89      122.63      5.26 o
   0  16  10        9.56       13.62      3.60 o
   1  16  10     1056.00     1034.37     15.36 o
   2  16  10      241.68      217.55      6.41 o
   3  16  10       14.17       14.68      3.04 o
   4  16  10       91.58       88.98      5.10 o
   5  16  10      120.42      131.07      5.77 o
   6  16  10        4.77        0.82      8.33 o
   7  16  10       22.60       32.40     10.36 o
  -8  17  10       13.71       18.10      8.41 o
  -7  17  10        1.39        2.08      7.06 o
  -6  17  10        4.02        5.26      6.67 o
  -5  17  10       68.31       73.18      6.84 o
  -4  17  10       20.14       26.40      4.75 o
  -3  17  10      620.65      592.39     12.04 o
  -2  17  10      155.64      152.12      5.89 o
  -1  17  10      104.43      106.87      5.53 o
   0  17  10       10.93       15.55      3.62 o
   1  17  10       62.37       57.41      4.30 o
   2  17  10       95.80       89.30      4.57 o
   3  17  10      133.12      135.00     10.27 o
   4  17  10        1.28        3.21      3.40 o
   5  17  10       82.18       91.14      8.76 o
   6  17  10      162.59      169.95     42.11 o
   7  17  10       48.49       47.12     10.95 o
  -8  18  10       70.26       73.19      9.91 o
  -7  18  10        3.05        0.90      7.11 o
  -6  18  10      188.38      188.54     11.16 o
  -5  18  10       28.13       45.11      7.38 o
  -4  18  10       13.11        9.23      6.14 o
  -3  18  10      113.65      107.34     12.42 o
  -2  18  10      314.82      306.63      9.60 o
  -1  18  10        1.16       -1.10      3.55 o
   0  18  10      569.14      557.34     11.56 o
   1  18  10       33.72       32.98      3.90 o
   2  18  10      523.20      548.45     10.20 o
   3  18  10        8.80        4.37      3.59 o
   4  18  10        7.39        0.70      6.04 o
   5  18  10       69.20       77.34      8.46 o
   6  18  10       22.85       34.39     10.04 o
   7  18  10        3.86       -9.92     14.86 o
  -7  19  10        0.15        7.29      7.49 o
  -6  19  10       18.91       13.48      7.05 o
  -5  19  10      542.98      545.84     16.52 o
  -4  19  10      278.16      260.02      9.74 o
  -3  19  10      130.77      115.72     12.47 o
  -2  19  10      321.40      303.19      9.75 o
  -1  19  10      160.08      135.40      6.70 o
   0  19  10       56.44       48.51      4.40 o
   1  19  10       99.42      104.82      5.24 o
   2  19  10       97.92      104.84      4.84 o
   3  19  10      112.22      116.85      5.96 o
   4  19  10        1.45        2.98      6.55 o
   5  19  10       38.53       38.52      7.93 o
   6  19  10       14.09       37.91     10.36 o
   7  19  10        1.32       -2.62      8.88 o
  -7  20  10      123.68      131.62     10.92 o
  -6  20  10       10.25        1.40      7.00 o
  -5  20  10       32.74       25.18      6.80 o
  -4  20  10       22.52       15.43      8.05 o
  -3  20  10       33.41       34.99      5.81 o
  -2  20  10       42.76       45.30      7.56 o
  -1  20  10      362.88      317.31      9.69 o
   0  20  10      123.68      133.66      6.49 o
   1  20  10      309.87      307.81      8.04 o
   2  20  10       24.09       22.72      4.33 o
   3  20  10        8.79       15.88      3.84 o
   4  20  10        7.63       14.62      7.01 o
   5  20  10      122.38      125.51     10.71 o
   6  20  10        0.34       -3.60      7.29 o
  -7  21  10       21.06       21.71      8.18 o
  -6  21  10       81.27       96.13      9.31 o
  -5  21  10       48.11       40.47      7.67 o
  -4  21  10       54.27       44.17      6.96 o
  -3  21  10       11.45        9.96      4.95 o
  -2  21  10      554.06      530.93     12.67 o
  -1  21  10        3.84        9.31      5.63 o
   0  21  10      209.64      202.53      7.83 o
   1  21  10       37.82       25.32      4.24 o
   2  21  10       37.64       33.85      4.69 o
   3  21  10       18.13       19.95      4.59 o
   4  21  10        1.09        1.14      6.54 o
   5  21  10        0.89        3.73      7.15 o
   6  21  10       85.39      109.15     12.26 o
  -7  22  10       39.53       46.91      9.07 o
  -6  22  10      148.07      153.34     10.91 o
  -5  22  10        0.48       -1.50      6.70 o
  -4  22  10        1.71        2.83      6.08 o
  -3  22  10        8.17        6.57      4.99 o
  -2  22  10       85.95       73.32      6.24 o
  -1  22  10      101.69      105.84     14.19 o
   0  22  10       17.30       13.42      4.38 o
   1  22  10      105.50      113.16      8.39 o
   2  22  10       89.24      109.05      6.86 o
   3  22  10      104.55      102.67      5.51 o
   4  22  10        0.19        3.26      6.61 o
   5  22  10       82.13       82.71      9.87 o
   6  22  10       17.01       11.83      9.86 o
  -6  23  10       65.30       81.95      9.40 o
  -5  23  10      262.79      235.72     12.16 o
  -4  23  10       31.08       46.88     11.93 o
  -3  23  10      117.28       87.25      7.95 o
  -2  23  10        1.37        4.15      4.79 o
  -1  23  10        0.83       -0.89      4.50 o
   0  23  10       23.16       11.61      4.60 o
   1  23  10        2.53        4.27      4.01 o
   2  23  10      130.40      124.02      8.86 o
   3  23  10       43.39       58.65     10.98 o
   4  23  10       15.81       17.29      9.51 o
   5  23  10       79.85       86.81     12.62 o
  -6  24  10      143.41      144.14     11.19 o
  -5  24  10       17.86       11.72      7.35 o
  -4  24  10       49.42       39.92      7.35 o
  -3  24  10        5.91       14.85      6.47 o
  -2  24  10       94.37       89.91      6.78 o
  -1  24  10        1.15        1.87      4.59 o
   0  24  10        4.95        6.70      5.29 o
   1  24  10        5.53        5.06      7.73 o
   2  24  10      121.99      127.57      7.58 o
   3  24  10       30.99       28.77      9.94 o
   4  24  10      118.71      106.81     12.69 o
   5  24  10       62.87       61.45     15.48 o
  -5  25  10        6.80        4.46      7.18 o
  -4  25  10       97.61       95.57     13.35 o
  -3  25  10      188.24      194.19     10.48 o
  -2  25  10       81.92       60.76      7.20 o
  -1  25  10       28.21       31.44      5.36 o
   0  25  10        7.09        1.73      4.51 o
   1  25  10       14.02       15.65      5.39 o
   2  25  10        0.48       -0.57      6.39 o
   3  25  10       63.05       49.49     11.41 o
   4  25  10       79.37       64.52     11.79 o
   5  25  10       12.79       -3.94      9.91 o
  -5  26  10        0.29       -8.50      8.50 o
  -4  26  10       87.57      104.85      9.20 o
  -3  26  10       13.27       15.56      7.23 o
  -2  26  10        2.24        0.08      5.75 o
  -1  26  10      120.91      128.91      7.43 o
   0  26  10       52.37       60.97      5.89 o
   1  26  10       65.88       68.61      6.95 o
   2  26  10       26.48       27.44      6.59 o
   3  26  10       46.72       61.61     11.61 o
   4  26  10        0.19        4.08     10.21 o
  -4  27  10       59.37       65.91      8.66 o
  -3  27  10        9.55        3.18      6.36 o
  -2  27  10      136.84      129.12     14.01 o
  -1  27  10       12.15        9.71      5.69 o
   0  27  10        7.45        5.00      5.40 o
   1  27  10       11.56        6.04      5.46 o
   2  27  10        1.40       -1.29      4.62 o
   3  27  10        0.00       18.92     10.46 o
   4  27  10      135.66      139.10     14.58 o
  -4  28  10       54.44       50.82     10.14 o
  -3  28  10        0.71        1.85      6.32 o
  -2  28  10       49.72       65.86      7.75 o
  -1  28  10       51.96       68.60      7.52 o
   0  28  10        6.51        4.26      5.41 o
   1  28  10       27.29       28.85      6.41 o
   2  28  10      126.79      131.18     10.59 o
   3  28  10      111.99      116.97     13.76 o
  -3  29  10      266.12      263.35     15.46 o
  -2  29  10       56.27       79.17      8.20 o
  -1  29  10        0.61       -2.95      5.76 o
   0  29  10        4.22        3.31      6.89 o
   1  29  10       30.07       33.40      8.34 o
   2  29  10       22.01       18.74     10.43 o
  -2  30  10      112.50      141.67     12.38 o
  -1  30  10        3.64       19.68      8.39 o
   0  30  10       18.43       32.58      8.21 o
   1  30  10        6.51        4.74      6.57 o
  -9   0  11      113.80      135.19     13.73 o
  -7   0  11       36.65       32.72      9.76 o
  -5   0  11       12.70        5.44      5.25 o
  -3   0  11       65.79       49.40      5.69 o
  -1   0  11     1372.61     1350.27     36.22 o
   1   0  11       63.86       69.88      4.90 o
   3   0  11      215.46      170.55      7.96 o
   5   0  11       20.38       26.34      6.35 o
   7   0  11        0.30       16.78      6.85 o
  -9   1  11        5.09        1.48      6.98 o
  -8   1  11       44.60       44.58      7.17 o
  -7   1  11       44.44       42.15      5.82 o
  -6   1  11      304.45      296.24      8.54 o
  -5   1  11       81.00       83.68      6.43 o
  -4   1  11      391.86      375.83      9.37 o
  -3   1  11        5.64        6.62      3.18 o
  -2   1  11      874.24      798.55     12.14 o
  -1   1  11      256.75      225.75      7.74 o
   0   1  11      231.96      245.23      7.88 o
   1   1  11       59.74       50.19      3.11 o
   2   1  11        1.64        9.66      2.86 o
   3   1  11      127.47      127.94      5.10 o
   4   1  11      142.57      137.07      5.34 o
   5   1  11      250.76      223.51     12.41 o
   6   1  11       71.19       56.67      5.42 o
   7   1  11        2.57        0.39      4.40 o
   8   1  11        6.03        5.06      5.16 o
  -9   2  11       23.63       21.23      8.55 o
  -8   2  11      111.93      130.58      8.78 o
  -7   2  11       61.00       68.45      6.31 o
  -6   2  11        1.70        1.27      4.08 o
  -5   2  11        1.10       -1.57      3.59 o
  -4   2  11      112.54      102.86      5.20 o
  -3   2  11      253.17      236.63      6.84 o
  -2   2  11      466.34      518.38      9.45 o
  -1   2  11      457.87      460.76      8.51 o
   0   2  11     2047.08     1966.40     20.81 o
   1   2  11      141.21      150.51      6.39 o
   2   2  11      412.17      379.21      7.13 o
   3   2  11       21.50       21.50      3.22 o
   4   2  11      106.50       97.43      4.69 o
   5   2  11        0.41       -2.09      3.43 o
   6   2  11       24.08       20.86      4.63 o
   7   2  11       45.80       40.20      5.39 o
   8   2  11        7.49        1.60      5.11 o
  -9   3  11        0.15        3.94      6.90 o
  -8   3  11        3.64       10.50      6.53 o
  -7   3  11      203.40      201.45      8.59 o
  -6   3  11        4.69        0.28      3.96 o
  -5   3  11      191.89      180.04      6.60 o
  -4   3  11        0.93       -2.12      3.36 o
  -3   3  11      657.68      705.11     11.56 o
  -2   3  11       42.03       48.79      3.83 o
  -1   3  11      320.42      331.56      7.25 o
   0   3  11      736.25      691.31      9.95 o
   1   3  11      589.48      533.05      9.25 o
   2   3  11        0.15        1.69      2.49 o
   3   3  11      439.71      421.64      9.17 o
   4   3  11        1.80        2.77      3.16 o
   5   3  11      149.36      146.59      7.61 o
   6   3  11        3.38       -0.58      4.12 o
   7   3  11        7.35        2.95      4.53 o
   8   3  11       14.82        4.32      5.90 o
  -9   4  11       27.68       30.13      9.21 o
  -8   4  11       23.94       26.11      6.77 o
  -7   4  11       17.02       11.79      5.33 o
  -6   4  11       27.57       35.79      4.80 o
  -5   4  11        3.97        1.27      3.67 o
  -4   4  11      390.12      357.66      8.42 o
  -3   4  11      123.95      120.42      5.25 o
  -2   4  11      443.77      441.46      8.55 o
  -1   4  11      308.64      291.85      6.82 o
   0   4  11      905.00      920.90     11.93 o
   1   4  11        1.35        3.12      2.75 o
   2   4  11      600.08      570.32      8.99 o
   3   4  11      104.91       85.46      4.35 o
   4   4  11        8.75        9.18      3.39 o
   5   4  11       14.53       14.10      4.17 o
   6   4  11        5.86       -2.86      3.98 o
   7   4  11        4.90       -0.52      4.95 o
   8   4  11       11.30        2.88      5.01 o
  -9   5  11        1.21        1.96      8.38 o
  -8   5  11       75.03       74.21      9.90 o
  -7   5  11       25.70       33.39      5.87 o
  -6   5  11      486.20      506.99     21.11 o
  -5   5  11      305.77      310.98     11.52 o
  -4   5  11      231.09      265.69      7.54 o
  -3   5  11        2.26        2.69      3.10 o
  -2   5  11      194.82      186.47      5.83 o
  -1   5  11        0.18        7.72      2.78 o
   0   5  11      251.95      241.88      6.48 o
   1   5  11        2.29        1.56      2.77 o
   2   5  11       61.42       75.27      3.85 o
   3   5  11       49.38       53.28      4.20 o
   4   5  11      271.27      250.09      7.25 o
   5   5  11       49.50       46.50      4.92 o
   6   5  11       49.99       40.78      5.05 o
   7   5  11        2.24        0.47      4.34 o
   8   5  11        0.31        8.34      5.15 o
  -9   6  11      137.84      167.22     12.23 o
  -8   6  11       29.81       47.51      7.51 o
  -7   6  11      293.47      311.68     10.32 o
  -6   6  11        8.78        7.19      4.86 o
  -5   6  11       46.15       54.78      4.93 o
  -4   6  11       99.84      113.13      5.38 o
  -3   6  11       37.51       47.25      4.10 o
  -2   6  11       12.26        9.47      3.16 o
  -1   6  11     1926.48     1894.91     20.49 o
   0   6  11        0.15        4.08      2.86 o
   1   6  11      150.01      156.94      5.26 o
   2   6  11       53.66       37.65      3.26 o
   3   6  11      193.35      187.89      5.74 o
   4   6  11        5.08       11.93      3.46 o
   5   6  11        1.17       -1.57      3.73 o
   6   6  11        0.79        2.98      4.15 o
   7   6  11       46.37       36.77      5.16 o
   8   6  11       15.44       15.47      5.28 o
  -9   7  11        4.54        3.95      8.27 o
  -8   7  11       50.55       62.10      7.80 o
  -7   7  11       43.29       48.89      7.01 o
  -6   7  11      307.45      325.47     11.76 o
  -5   7  11      396.01      356.92      8.95 o
  -4   7  11      305.68      325.81      8.29 o
  -3   7  11       14.25        4.18      3.41 o
  -2   7  11      526.82      515.18      9.30 o
  -1   7  11       89.74       88.35      4.60 o
   0   7  11       48.78       39.92      3.64 o
   1   7  11      442.21      434.26      8.47 o
   2   7  11      101.97       83.04      3.98 o
   3   7  11       38.86       51.19      3.77 o
   4   7  11      372.13      362.11      8.47 o
   5   7  11      111.59      110.36      5.98 o
   6   7  11      144.09      132.76      6.60 o
   7   7  11       14.95       10.50      4.74 o
   8   7  11        6.31        6.12      5.93 o
  -9   8  11        2.32        7.88      8.41 o
  -8   8  11       71.60       58.29      7.79 o
  -7   8  11       50.08       44.47      6.31 o
  -6   8  11       26.76       30.66      5.40 o
  -5   8  11      106.24      100.88      7.85 o
  -4   8  11      435.19      381.15      8.79 o
  -3   8  11       17.12       13.77      3.55 o
  -2   8  11       12.93        8.28      2.90 o
  -1   8  11       10.94        6.49      3.04 o
   0   8  11      436.01      461.16      8.85 o
   1   8  11      318.22      321.29      7.35 o
   2   8  11      260.36      249.48      9.79 o
   3   8  11        4.59        9.71      3.10 o
   4   8  11       70.46       80.19      5.12 o
   5   8  11       16.95       13.32      3.88 o
   6   8  11        4.60        7.54      4.09 o
   7   8  11        7.45        7.87      4.76 o
   8   8  11       15.30       18.98      7.65 o
  -9   9  11        3.04        2.91      8.38 o
  -8   9  11        0.01       -4.02      6.49 o
  -7   9  11      231.50      239.83      9.17 o
  -6   9  11        4.93       -4.58      4.58 o
  -5   9  11      467.91      517.29     11.74 o
  -4   9  11        0.37        3.26      3.54 o
  -3   9  11       74.10       80.95      4.30 o
  -2   9  11        1.20       -0.46      2.99 o
  -1   9  11       83.90       92.86      4.61 o
   0   9  11       76.04       97.57      7.49 o
   1   9  11       78.75       76.59      4.29 o
   2   9  11      131.52      128.63      5.22 o
   3   9  11      559.36      525.47      9.34 o
   4   9  11       44.63       45.54      4.51 o
   5   9  11       98.10      105.86      6.54 o
   6   9  11        2.99        1.18      4.09 o
   7   9  11        0.26       -0.16      5.22 o
   8   9  11        4.46       -2.31      8.28 o
  -8  10  11       74.64       86.57      8.42 o
  -7  10  11      205.87      216.21     11.73 o
  -6  10  11       36.60       33.82      5.76 o
  -5  10  11        0.83       -4.04      4.20 o
  -4  10  11        0.51        4.82      3.64 o
  -3  10  11      105.66      100.06      4.65 o
  -2  10  11      302.00      284.87      7.52 o
  -1  10  11      598.11      572.25     10.15 o
   0  10  11      909.02      881.71     13.10 o
   1  10  11       28.69       39.13      4.00 o
   2  10  11      473.42      441.27      9.16 o
   3  10  11       96.62      108.64      4.63 o
   4  10  11        1.32       -2.68      3.22 o
   5  10  11       11.19        7.01      3.75 o
   6  10  11       30.38       38.07     11.17 o
   7  10  11        0.13       -4.98      5.04 o
   8  10  11       14.15        2.45     12.43 o
  -8  11  11        7.07        6.39      6.87 o
  -7  11  11        0.93        8.35      5.60 o
  -6  11  11      281.25      269.42      9.38 o
  -5  11  11       52.31       61.74      6.13 o
  -4  11  11      404.20      399.11      9.21 o
  -3  11  11      227.76      239.57      7.42 o
  -2  11  11       76.84       74.58      4.57 o
  -1  11  11        4.53        6.78      3.29 o
   0  11  11      243.41      224.34      6.96 o
   1  11  11        7.26        8.37      3.30 o
   2  11  11      214.04      224.69      6.77 o
   3  11  11      125.83      109.60      4.66 o
   4  11  11      214.04      222.74      7.90 o
   5  11  11      108.85      104.77      5.54 o
   6  11  11      181.29      206.26      9.96 o
   7  11  11       24.93       27.40      6.00 o
  -8  12  11        7.19        5.99      7.10 o
  -7  12  11       50.57       49.22      6.51 o
  -6  12  11       87.11      100.25      6.96 o
  -5  12  11        1.65       -0.17      4.47 o
  -4  12  11        2.33       -3.26      5.19 o
  -3  12  11      110.38      109.91      5.96 o
  -2  12  11       11.78       17.56      3.93 o
  -1  12  11      430.86      411.50      9.42 o
   0  12  11      104.54      109.52      6.29 o
   1  12  11      229.05      213.78      6.74 o
   2  12  11       12.54       15.01      3.49 o
   3  12  11      204.07      192.44      6.33 o
   4  12  11        5.98        7.34      3.38 o
   5  12  11        2.23        8.21      4.50 o
   6  12  11       23.17       33.28      5.58 o
   7  12  11       36.59       42.00      6.29 o
  -8  13  11       95.99      104.25      9.29 o
  -7  13  11        1.12        1.48      8.04 o
  -6  13  11      247.30      263.10      9.41 o
  -5  13  11       85.91       65.28      6.54 o
  -4  13  11      227.52      236.12      9.16 o
  -3  13  11       14.23        9.75      4.16 o
  -2  13  11      239.59      213.17      7.28 o
  -1  13  11      398.84      363.43      8.97 o
   0  13  11        6.56        9.15      3.63 o
   1  13  11        1.72        7.90      3.40 o
   2  13  11       22.13       23.51      3.68 o
   3  13  11      126.96      125.44      5.22 o
   4  13  11       25.75       28.98      3.62 o
   5  13  11       88.51       98.81      6.68 o
   6  13  11        9.54        5.68      8.70 o
   7  13  11       19.98       17.23      7.81 o
  -8  14  11       92.36      111.99      9.39 o
  -7  14  11        1.00       -4.74      7.10 o
  -6  14  11      168.17      172.71     10.18 o
  -5  14  11        0.03       -4.81      4.98 o
  -4  14  11       77.09       76.18      9.22 o
  -3  14  11        0.98       -3.48      3.83 o
  -2  14  11       47.58       66.37      5.21 o
  -1  14  11       68.68       78.95      5.11 o
   0  14  11      462.53      426.28     10.15 o
   1  14  11       78.46       85.88      5.84 o
   2  14  11      232.07      216.91      6.63 o
   3  14  11      154.55      140.76      8.48 o
   4  14  11        4.35        8.66      3.83 o
   5  14  11        0.06        7.39      4.38 o
   6  14  11       25.67       31.23      5.29 o
   7  14  11       38.39       34.17     10.78 o
  -8  15  11       25.51       16.11      8.57 o
  -7  15  11       23.26       12.00      7.93 o
  -6  15  11        5.05        6.19     10.01 o
  -5  15  11      439.74      411.17     12.34 o
  -4  15  11       64.19       66.44      6.20 o
  -3  15  11      221.36      218.64     10.30 o
  -2  15  11        2.86        9.55      4.06 o
  -1  15  11       13.52       15.19      4.01 o
   0  15  11       19.50       17.39      4.60 o
   1  15  11       17.01       21.58      3.76 o
   2  15  11       32.11       26.56      3.77 o
   3  15  11      328.18      325.68      7.88 o
   4  15  11       35.87       27.96      4.40 o
   5  15  11      192.00      200.82     11.90 o
   6  15  11        5.62        5.04      4.52 o
   7  15  11       22.39       23.55      9.90 o
  -7  16  11        5.96       15.24      7.92 o
  -6  16  11       19.84       15.99      7.46 o
  -5  16  11       90.88       93.44      7.42 o
  -4  16  11       24.08       24.85      5.46 o
  -3  16  11       56.98       59.09      5.89 o
  -2  16  11      781.86      727.83     13.52 o
  -1  16  11      523.48      505.69     12.38 o
   0  16  11       57.30       71.96      5.20 o
   1  16  11       67.03       64.00      4.63 o
   2  16  11       17.49       12.18      3.53 o
   3  16  11        7.49        8.08      4.04 o
   4  16  11        7.81        0.50      3.69 o
   5  16  11       12.93       12.06      3.96 o
   6  16  11        5.14       13.32      9.12 o
   7  16  11        7.75        0.72      9.19 o
  -7  17  11       50.95       59.90      9.13 o
  -6  17  11       70.53       78.10      9.09 o
  -5  17  11      101.47       99.81      7.65 o
  -4  17  11      287.89      315.28     10.83 o
  -3  17  11      120.88      111.95      7.00 o
  -2  17  11       23.03       26.67      6.14 o
  -1  17  11       65.37       67.35      5.52 o
   0  17  11       77.60       92.86      5.35 o
   1  17  11       11.65       15.42      3.75 o
   2  17  11      162.51      159.97      6.00 o
   3  17  11       25.75       19.73      4.29 o
   4  17  11       13.12       10.72      4.53 o
   5  17  11       31.32       15.80      7.43 o
   6  17  11       96.50       98.91     12.28 o
  -7  18  11      100.59      100.52     10.47 o
  -6  18  11       23.04       26.59      7.74 o
  -5  18  11        4.88        9.70      5.86 o
  -4  18  11       80.44       84.15      7.07 o
  -3  18  11      275.03      269.91      9.87 o
  -2  18  11        1.19       -0.31      4.45 o
  -1  18  11      591.09      576.71     14.45 o
   0  18  11       51.51       42.27      4.81 o
   1  18  11       93.27       88.52      5.13 o
   2  18  11       13.93       10.76      3.52 o
   3  18  11        1.74        3.11      3.87 o
   4  18  11        2.37       -3.18      5.70 o
   5  18  11        3.26       -6.60      6.60 o
   6  18  11        0.66       11.04      9.53 o
  -7  19  11       57.21       57.64      9.40 o
  -6  19  11       97.69       90.48      9.87 o
  -5  19  11      107.91      125.24     11.39 o
  -4  19  11       58.34       55.99      6.66 o
  -3  19  11       76.30       92.04      6.99 o
  -2  19  11       59.35       62.29      5.97 o
  -1  19  11       45.26       46.96      5.56 o
   0  19  11       16.42        8.02      3.97 o
   1  19  11      104.64      101.00      7.51 o
   2  19  11       70.88       73.73      5.25 o
   3  19  11      105.56       93.10      5.75 o
   4  19  11      107.42      112.32      9.78 o
   5  19  11        1.04       -0.74      6.95 o
   6  19  11       98.69      122.74     13.44 o
  -6  20  11        0.34       -1.05      7.02 o
  -5  20  11        0.16       12.19      7.11 o
  -4  20  11      133.66      133.28      8.09 o
  -3  20  11        1.08       -1.87      4.86 o
  -2  20  11       87.11       74.77      6.43 o
  -1  20  11       48.23       48.11      5.64 o
   0  20  11       45.07       49.23      5.34 o
   1  20  11       39.20       46.41      4.53 o
   2  20  11       17.65       13.48      4.53 o
   3  20  11        7.15        2.63      5.73 o
   4  20  11        0.03        1.72      6.89 o
   5  20  11        0.24       -2.98      7.15 o
   6  20  11       40.47       54.83     11.99 o
  -6  21  11        2.99       -7.02      7.02 o
  -5  21  11      289.04      287.37     22.46 o
  -4  21  11        0.27        3.36      6.10 o
  -3  21  11       37.99       39.38      6.04 o
  -2  21  11        1.68       -4.25      4.64 o
  -1  21  11       41.83       36.51      5.43 o
   0  21  11       78.45       83.86      7.59 o
   1  21  11        1.10        0.85      3.91 o
   2  21  11        3.75        3.90      4.17 o
   3  21  11       38.65       36.90      4.68 o
   4  21  11        6.35       10.59      7.50 o
   5  21  11      112.41      126.60     10.87 o
  -6  22  11       26.09       12.26      7.89 o
  -5  22  11       10.52       12.10      7.38 o
  -4  22  11        0.22       -2.44      6.24 o
  -3  22  11       22.83       14.08      5.66 o
  -2  22  11       82.35       64.76      6.38 o
  -1  22  11      269.49      276.96      9.61 o
   0  22  11       31.21       17.05      7.65 o
   1  22  11       17.64       15.05      4.39 o
   2  22  11       21.63       22.85      5.19 o
   3  22  11       10.46        8.22      5.21 o
   4  22  11        0.04       -5.72      9.34 o
   5  22  11       63.84       41.15     15.19 o
  -5  23  11       15.69       15.89      7.56 o
  -4  23  11      121.68      120.92      9.59 o
  -3  23  11       60.77       58.48      7.65 o
  -2  23  11      133.65      127.49      7.57 o
  -1  23  11       11.70       11.89      4.81 o
   0  23  11        0.82       -4.11      4.33 o
   1  23  11        1.20       -3.97      4.12 o
   2  23  11      124.14      121.34      9.31 o
   3  23  11       90.57       87.47     11.72 o
   4  23  11       25.00       21.60     10.12 o
   5  23  11       16.43       16.82     10.16 o
  -5  24  11       24.45       38.09     10.48 o
  -4  24  11        8.87       -1.65      7.12 o
  -3  24  11        2.52        2.02      6.34 o
  -2  24  11        3.81        7.62      5.24 o
  -1  24  11      163.23      156.35      9.34 o
   0  24  11        0.96       -0.46      5.36 o
   1  24  11      240.16      243.46     10.54 o
   2  24  11       10.33       13.34      5.18 o
   3  24  11       49.24       51.49     11.22 o
   4  24  11        7.12      -12.72     16.28 o
  -5  25  11       14.64       11.54      9.81 o
  -4  25  11        2.98        1.58      6.73 o
  -3  25  11       25.25       21.35      7.28 o
  -2  25  11      110.17      116.57     11.47 o
  -1  25  11       25.95       27.71      5.62 o
   0  25  11        0.24       -4.43      4.43 o
   1  25  11        6.67       20.11      8.87 o
   2  25  11       46.56       52.34      6.30 o
   3  25  11       72.22       55.66     11.47 o
   4  25  11       94.65       86.88     12.77 o
  -4  26  11        0.16       -0.32      9.16 o
  -3  26  11       15.99        3.99      6.55 o
  -2  26  11       61.42       64.24      7.79 o
  -1  26  11       29.07       30.02      5.71 o
   0  26  11      110.10      103.39      8.99 o
   1  26  11       21.77       26.14      6.22 o
   2  26  11       93.60       98.28      9.54 o
   3  26  11        1.82       -3.61     10.22 o
  -3  27  11      110.30       99.92     11.38 o
  -2  27  11       13.20       14.77      6.62 o
  -1  27  11       63.58       55.98      7.27 o
   0  27  11        0.25       -0.01      4.88 o
   1  27  11        0.71       -3.13      5.66 o
   2  27  11       10.97       11.12      5.33 o
  -2  28  11       48.22       39.17     10.28 o
  -1  28  11       63.97       55.57      7.13 o
   0  28  11       22.13       15.49      7.66 o
   1  28  11       55.69       55.76      7.23 o
  -8   0  12        6.93        5.86      9.60 o
  -6   0  12       18.51       14.34      6.52 o
  -4   0  12      579.76      555.83     20.01 o
  -2   0  12      337.55      347.40     11.24 o
   0   0  12     1437.03     1401.18     24.56 o
   2   0  12       12.76       11.43      4.51 o
   4   0  12      450.96      409.94     14.75 o
   6   0  12       61.38       71.61      8.73 o
  -8   1  12       40.41       51.44     10.59 o
  -7   1  12      189.03      202.00     12.04 o
  -6   1  12        8.93        8.45      4.49 o
  -5   1  12      352.65      362.18      9.34 o
  -4   1  12      141.97      156.28      6.24 o
  -3   1  12        2.28        6.65      3.49 o
  -2   1  12       36.10       37.76      3.96 o
  -1   1  12        3.40        8.75      3.06 o
   0   1  12      124.32      148.42      4.94 o
   1   1  12      359.50      323.44      6.99 o
   2   1  12       45.62       38.84      4.04 o
   3   1  12      338.81      356.33      9.62 o
   4   1  12        9.26        8.24      4.04 o
   5   1  12       16.73        9.96      4.53 o
   6   1  12      167.44      177.41      7.86 o
   7   1  12       15.95       32.03      5.56 o
  -8   2  12       35.21       50.80      8.76 o
  -7   2  12        0.30        6.83      5.36 o
  -6   2  12        0.82       -0.10      4.34 o
  -5   2  12       36.04       33.33      4.71 o
  -4   2  12       47.96       51.56      6.11 o
  -3   2  12      271.73      256.39      7.46 o
  -2   2  12      119.27      125.27      5.27 o
  -1   2  12      274.35      286.72      7.16 o
   0   2  12       12.08       23.19      3.39 o
   1   2  12        0.84        2.51      2.78 o
   2   2  12        0.10       -2.80      3.17 o
   3   2  12        6.43        7.93      3.45 o
   4   2  12       37.70       36.78      6.29 o
   5   2  12        5.04        2.09      4.22 o
   6   2  12        3.72        1.59      4.40 o
   7   2  12      186.17      191.70      8.40 o
  -8   3  12      192.29      205.58     10.71 o
  -7   3  12       12.32       14.56      5.69 o
  -6   3  12      322.56      313.50      9.08 o
  -5   3  12       16.17       16.70      4.38 o
  -4   3  12      168.25      184.63      6.73 o
  -3   3  12       20.76       28.36      4.47 o
  -2   3  12       33.66       32.95      3.84 o
  -1   3  12       24.84       23.45      3.46 o
   0   3  12       42.37       45.61      3.94 o
   1   3  12        7.87        6.14      3.05 o
   2   3  12      101.82       98.42      5.11 o
   3   3  12        6.05        9.72      3.50 o
   4   3  12      222.43      237.12      8.32 o
   5   3  12        3.10        3.13      4.28 o
   6   3  12       28.29       29.50      5.08 o
   7   3  12       26.05       35.34      5.67 o
  -8   4  12       14.61        7.73      7.00 o
  -7   4  12       48.49       47.06      6.59 o
  -6   4  12        4.69        7.76      5.00 o
  -5   4  12      145.00      148.32      6.69 o
  -4   4  12        9.55       14.67      4.05 o
  -3   4  12      812.37      814.22     13.02 o
  -2   4  12      112.89      119.35      5.67 o
  -1   4  12      494.52      512.66      9.41 o
   0   4  12      214.64      200.59      6.70 o
   1   4  12      107.17      119.79      5.40 o
   2   4  12       22.19       22.65      3.66 o
   3   4  12        0.07        4.18      3.33 o
   4   4  12      196.69      202.75      7.63 o
   5   4  12      134.78      121.46      6.45 o
   6   4  12        8.40        6.17      4.51 o
   7   4  12       72.67       88.74      6.61 o
  -8   5  12      154.55      179.06     10.37 o
  -7   5  12      145.87      152.05      8.22 o
  -6   5  12      228.68      237.24      9.07 o
  -5   5  12      292.67      282.39      8.34 o
  -4   5  12      145.86      145.07      9.05 o
  -3   5  12       30.17       37.57      4.27 o
  -2   5  12      188.98      205.99      7.70 o
  -1   5  12       20.09       26.80      4.21 o
   0   5  12      121.22      121.53      5.54 o
   1   5  12      560.65      534.08     10.33 o
   2   5  12       30.67       26.38      3.43 o
   3   5  12      519.17      511.20     10.47 o
   4   5  12       24.10       30.57      4.13 o
   5   5  12        2.01        3.13      4.20 o
   6   5  12        1.39       -4.19      4.19 o
   7   5  12      120.04      106.24      7.41 o
  -8   6  12       38.86       45.61      8.07 o
  -7   6  12        7.72       -1.96      5.42 o
  -6   6  12        2.81        6.95      5.12 o
  -5   6  12        0.23       -3.87      3.87 o
  -4   6  12      469.70      477.62     11.50 o
  -3   6  12       85.61       84.23      5.87 o
  -2   6  12       80.20       97.21      5.92 o
  -1   6  12       77.82       71.62      4.96 o
   0   6  12       93.91      115.09      5.42 o
   1   6  12       56.44       56.78      4.41 o
   2   6  12       42.94       41.75      3.82 o
   3   6  12        0.00        3.92      3.36 o
   4   6  12       88.15      100.44      6.98 o
   5   6  12        2.23        3.54      4.25 o
   6   6  12        1.11       -1.66      4.32 o
   7   6  12       19.32       21.12      5.26 o
  -8   7  12      174.51      201.80     10.92 o
  -7   7  12       76.58       80.80      7.15 o
  -6   7  12      122.44      111.92      7.09 o
  -5   7  12      224.91      236.71      7.93 o
  -4   7  12      128.76      151.00     11.10 o
  -3   7  12       42.45       38.64      4.18 o
  -2   7  12       44.57       36.55      4.52 o
  -1   7  12       36.67       37.22      4.24 o
   0   7  12      135.83      142.15      5.82 o
   1   7  12      288.91      274.41     14.18 o
   2   7  12        3.12       -0.42      2.97 o
   3   7  12      163.04      157.43      6.09 o
   4   7  12      105.91      100.62      6.77 o
   5   7  12       10.86        5.87      4.18 o
   6   7  12        0.48        2.04      4.34 o
   7   7  12        2.15        3.68      4.59 o
  -8   8  12        5.17       17.98      7.20 o
  -7   8  12        2.48       -2.31      5.53 o
  -6   8  12        0.06        0.79      4.89 o
  -5   8  12       57.95       69.47      7.56 o
  -4   8  12       64.51       85.34      5.29 o
  -3   8  12      888.56      905.43     16.09 o
  -2   8  12       83.47       67.09      5.17 o
  -1   8  12      104.79      107.80      5.47 o
   0   8  12        0.54        4.97      3.46 o
   1   8  12        0.61        1.43      3.30 o
   2   8  12       59.69       57.63      4.80 o
   3   8  12       21.28       14.45      3.76 o
   4   8  12       33.64       27.08      4.42 o
   5   8  12      178.81      184.29      8.07 o
   6   8  12       36.13       35.65      5.24 o
   7   8  12       38.22       42.79      6.88 o
  -8   9  12      328.26      291.30     21.74 o
  -7   9  12        5.33        5.66      5.56 o
  -6   9  12      213.76      208.06      8.73 o
  -5   9  12        1.28       -4.37      4.37 o
  -4   9  12      266.91      273.42      8.66 o
  -3   9  12       11.37       15.05      4.94 o
  -2   9  12        6.54        6.17      3.73 o
  -1   9  12      149.17      141.58      6.12 o
   0   9  12      347.54      334.04     12.39 o
   1   9  12        9.12       19.35      3.81 o
   2   9  12      240.07      247.97      6.78 o
   3   9  12       15.55       19.03      3.54 o
   4   9  12      175.34      166.35      7.03 o
   5   9  12      112.11      125.36      6.39 o
   6   9  12       35.73       38.93      5.15 o
   7   9  12       12.32       19.52      6.13 o
  -8  10  12        1.94        5.86      8.08 o
  -7  10  12       14.36       13.37      5.98 o
  -6  10  12       51.69       54.59      7.53 o
  -5  10  12       23.99       17.73      5.09 o
  -4  10  12      125.53      124.08      6.66 o
  -3  10  12      117.66      105.54      6.04 o
  -2  10  12      161.76      144.31      6.38 o
  -1  10  12      317.60      322.97      9.83 o
   0  10  12      119.60      135.12      5.94 o
   1  10  12       73.70       74.98      4.82 o
   2  10  12       85.84       96.52      5.23 o
   3  10  12        6.22        6.42      3.26 o
   4  10  12       75.61       82.44      5.51 o
   5  10  12        1.12        0.25      4.08 o
   6  10  12       18.14       15.45      5.64 o
   7  10  12       22.02       15.70      5.98 o
  -8  11  12        0.90        4.06      7.22 o
  -7  11  12       99.70       91.57      9.26 o
  -6  11  12        6.91        1.33      5.19 o
  -5  11  12      291.80      274.12     10.66 o
  -4  11  12       78.89       87.29      6.14 o
  -3  11  12       31.54       33.59      4.77 o
  -2  11  12       16.24       13.61      4.16 o
  -1  11  12        9.21       13.60      4.83 o
   0  11  12        2.54       14.61      3.86 o
   1  11  12        1.20        4.01      3.60 o
   2  11  12      100.36       96.85      5.73 o
   3  11  12      363.86      350.58      9.26 o
   4  11  12        5.52        0.20      3.81 o
   5  11  12        2.30       -3.55      4.80 o
   6  11  12        0.03       -4.88      4.88 o
   7  11  12        7.96       11.98      5.76 o
  -8  12  12        0.64       -6.61      6.61 o
  -7  12  12        2.41       -4.03      6.24 o
  -6  12  12       34.62       40.38      6.68 o
  -5  12  12        0.79       -0.46      5.23 o
  -4  12  12      481.19      478.05     23.58 o
  -3  12  12       17.68       17.42      4.57 o
  -2  12  12      223.77      211.32      7.60 o
  -1  12  12        7.89        4.78      3.75 o
   0  12  12      567.19      573.66     14.55 o
   1  12  12       24.07       31.70      4.23 o
   2  12  12       67.05       60.68      4.79 o
   3  12  12        0.07        6.43      3.44 o
   4  12  12       91.98       74.83      5.27 o
   5  12  12       19.50       17.02      5.28 o
   6  12  12       64.21       65.81      6.77 o
   7  12  12        3.54       -0.31      6.21 o
  -7  13  12       96.42       88.76      9.90 o
  -6  13  12        3.64       -0.06      5.86 o
  -5  13  12      307.53      312.20     11.31 o
  -4  13  12       82.53       85.13      8.88 o
  -3  13  12       14.73        8.22      5.42 o
  -2  13  12        6.66        6.17      4.01 o
  -1  13  12        0.91       -3.62      3.62 o
   0  13  12        5.01       12.16      4.00 o
   1  13  12      863.57      858.46     18.45 o
   2  13  12       10.13       14.89      3.88 o
   3  13  12       92.69       98.78      5.15 o
   4  13  12       86.84       97.47      8.59 o
   5  13  12       39.22       46.12      7.25 o
   6  13  12        0.37       -2.05      5.05 o
  -7  14  12       26.58       21.99      8.30 o
  -6  14  12        0.36       -1.26      6.00 o
  -5  14  12       15.15       20.89      6.19 o
  -4  14  12        2.48       -0.47      5.12 o
  -3  14  12      537.63      512.33     13.11 o
  -2  14  12       87.15       91.33      5.91 o
  -1  14  12      218.19      230.40      7.76 o
   0  14  12      195.93      197.81      7.12 o
   1  14  12       32.31       31.63      4.27 o
   2  14  12        8.95        6.57      3.65 o
   3  14  12       23.62       23.30      3.92 o
   4  14  12        0.05       -3.87      4.13 o
   5  14  12        8.84       10.81      5.09 o
   6  14  12        1.36       -3.18      5.65 o
  -7  15  12        0.19       -5.95      7.62 o
  -6  15  12       50.46       43.80      7.17 o
  -5  15  12       53.59       65.23      7.78 o
  -4  15  12      165.99      160.14     14.27 o
  -3  15  12        0.08       -2.30      4.84 o
  -2  15  12        0.32       -2.91      4.05 o
  -1  15  12       15.47       12.10      4.12 o
   0  15  12       42.05       63.63      7.33 o
   1  15  12        8.17       11.32      3.79 o
   2  15  12      163.81      155.90      6.21 o
   3  15  12        0.41       -1.87      4.55 o
   4  15  12       45.21       48.93      8.22 o
   5  15  12       29.13       42.27      5.70 o
   6  15  12       13.48       16.51      5.20 o
  -7  16  12        8.56        7.82     11.78 o
  -6  16  12       12.77       16.71      7.48 o
  -5  16  12       59.88       70.47      7.56 o
  -4  16  12       86.37       97.10      7.45 o
  -3  16  12      194.29      213.99     11.94 o
  -2  16  12      115.52      103.08      6.76 o
  -1  16  12      320.48      308.67      9.01 o
   0  16  12      322.25      318.66      9.76 o
   1  16  12      442.56      444.99     10.18 o
   2  16  12        4.98        2.83      3.89 o
   3  16  12       31.38       25.80      4.88 o
   4  16  12      154.46      158.79     14.06 o
   5  16  12       17.70       17.09      5.48 o
   6  16  12        0.53        4.17      8.72 o
  -7  17  12       46.12       44.26      9.04 o
  -6  17  12       52.51       71.68      8.92 o
  -5  17  12      298.58      311.91     11.43 o
  -4  17  12        6.58        3.67      5.48 o
  -3  17  12       60.44       53.60      6.45 o
  -2  17  12       12.59        3.71      4.80 o
  -1  17  12        3.69       -1.31      4.03 o
   0  17  12       81.46       86.04      5.70 o
   1  17  12      156.94      182.19      6.92 o
   2  17  12      187.25      203.87      9.81 o
   3  17  12      143.86      138.34      7.19 o
   4  17  12        2.27        4.14      4.27 o
   5  17  12        0.59        3.03      8.76 o
   6  17  12        2.23       -8.56      8.56 o
  -6  18  12       28.03       41.93      8.46 o
  -5  18  12        0.06       -3.14      7.46 o
  -4  18  12      311.43      330.45     11.67 o
  -3  18  12        0.19        0.96      5.05 o
  -2  18  12      196.93      204.45      8.75 o
  -1  18  12       99.35      109.41      8.20 o
   0  18  12      347.01      353.43      9.47 o
   1  18  12        0.22        4.23      3.81 o
   2  18  12        0.12        2.01      3.68 o
   3  18  12       19.34       23.08      4.74 o
   4  18  12        0.19        0.10      4.75 o
   5  18  12       11.46        2.28     15.15 o
  -6  19  12       32.35       53.94      9.50 o
  -5  19  12       51.77       47.70      8.16 o
  -4  19  12       43.11       36.98      6.42 o
  -3  19  12        9.54        3.10      5.32 o
  -2  19  12       11.39       10.39      5.21 o
  -1  19  12       17.48       20.28      5.15 o
   0  19  12       15.09       23.28      4.97 o
   1  19  12       41.93       36.24      5.57 o
   2  19  12      107.30      104.75      6.78 o
   3  19  12       14.66        7.01      4.45 o
   4  19  12       25.32       25.41      4.56 o
   5  19  12       32.34       29.13     10.36 o
  -6  20  12       12.92        0.84      7.25 o
  -5  20  12        3.61       -4.29      7.89 o
  -4  20  12       28.59       34.26      6.62 o
  -3  20  12      202.18      208.13     10.54 o
  -2  20  12       10.16       14.11      5.41 o
  -1  20  12      161.20      164.01      7.95 o
   0  20  12       11.72       19.70      4.92 o
   1  20  12        8.54        4.66      4.29 o
   2  20  12       82.02       86.27      7.19 o
   3  20  12       81.37       88.35      6.08 o
   4  20  12        1.30       -6.91      6.91 o
   5  20  12        0.32       -3.45     12.66 o
  -5  21  12       66.14       74.03      9.04 o
  -4  21  12      125.90      133.77      9.82 o
  -3  21  12       36.76       43.38      6.30 o
  -2  21  12       13.13        3.39      5.21 o
  -1  21  12       72.57       76.47      6.85 o
   0  21  12      140.78      141.57      7.33 o
   1  21  12       15.74       21.29      4.79 o
   2  21  12      164.53      168.77      9.95 o
   3  21  12        1.85       -4.05      4.05 o
   4  21  12       14.15        6.01      7.70 o
  -5  22  12       56.66       56.46     10.79 o
  -4  22  12      184.16      192.09     11.16 o
  -3  22  12       42.74       41.38      6.37 o
  -2  22  12        2.36        3.51      5.17 o
  -1  22  12      152.36      161.12      8.21 o
   0  22  12       46.10       50.62      5.87 o
   1  22  12       39.78       39.03      6.79 o
   2  22  12        8.64        6.96      5.23 o
   3  22  12        1.66        1.58      4.39 o
   4  22  12        0.68        0.33      9.39 o
  -5  23  12       46.60       57.99     15.84 o
  -4  23  12        0.85        0.56      6.47 o
  -3  23  12       10.22        5.69      9.02 o
  -2  23  12       45.53       59.94      6.79 o
  -1  23  12        2.43       -0.62      4.97 o
   0  23  12        0.14        3.30      4.82 o
   1  23  12       25.07       29.83      6.38 o
   2  23  12       20.45       17.78      5.64 o
   3  23  12       58.69       58.10     16.89 o
   4  23  12       41.42       55.17     12.03 o
  -4  24  12       58.47       53.95     14.04 o
  -3  24  12        2.94        2.05      6.40 o
  -2  24  12      112.34      133.33      9.67 o
  -1  24  12        0.92        7.37      5.26 o
   0  24  12       52.99       66.13      6.98 o
   1  24  12        1.06       -0.99      6.62 o
   2  24  12       15.47       26.27      5.82 o
   3  24  12        8.72       -0.82     11.68 o
  -3  25  12        6.95       18.27      9.04 o
  -2  25  12        0.64       -0.89      6.16 o
  -1  25  12       36.90       21.45      5.94 o
   0  25  12        2.56       -0.03      4.83 o
   1  25  12        9.90       10.86      6.04 o
   2  25  12       52.60       60.83      9.12 o
  -2  26  12       76.89       92.71     17.51 o
  -1  26  12       37.95       39.57      9.13 o
   0  26  12        4.85        5.41      6.27 o
   1  26  12       17.77       16.99      6.29 o
   2  26  12        0.14       -5.63      5.63 o
  -1  27  12        0.09       -7.56      7.56 o
   0  27  12       95.23      107.06      9.10 o
  -7   0  13      127.55      100.36     12.59 o
  -5   0  13        2.31       -1.20      5.90 o
  -3   0  13     1354.58     1253.47     24.93 o
  -1   0  13      444.47      457.39     13.00 o
   1   0  13        7.43        9.76      5.90 o
   3   0  13        0.62        8.98      5.89 o
   5   0  13       69.69       56.91      8.32 o
   7   0  13       20.86       15.34     11.08 o
  -8   1  13      167.59      192.51     11.00 o
  -7   1  13       90.08       89.17      8.57 o
  -6   1  13        1.30       21.46      5.55 o
  -5   1  13       24.16       20.53      4.76 o
  -4   1  13       45.84       64.98      5.20 o
  -3   1  13        5.46        9.83      4.20 o
  -2   1  13      149.81      154.23      6.05 o
  -1   1  13      239.31      240.04      7.03 o
   0   1  13      463.83      457.33     10.05 o
   1   1  13       98.39       80.73      5.72 o
   2   1  13       93.07       80.36      5.75 o
   3   1  13       13.89       11.84      4.29 o
   4   1  13      148.16      158.68      8.00 o
   5   1  13      116.63      127.39      8.29 o
   6   1  13        0.70       -4.65      4.65 o
   7   1  13        0.69        6.40      7.27 o
  -8   2  13       11.54       23.96      7.67 o
  -7   2  13       94.46      120.77      9.41 o
  -6   2  13      548.55      566.03     12.39 o
  -5   2  13      237.76      232.94      8.09 o
  -4   2  13      272.62      281.98      8.98 o
  -3   2  13       57.79       60.84      4.91 o
  -2   2  13      476.74      455.96      9.60 o
  -1   2  13      210.10      215.52      7.52 o
   0   2  13        0.22        2.72      3.63 o
   1   2  13       20.46       14.44      4.29 o
   2   2  13        0.52        1.82      3.90 o
   3   2  13        1.08        6.94      4.22 o
   4   2  13      242.85      267.97      9.11 o
   5   2  13       27.23       27.13      6.56 o
   6   2  13       31.91       24.39      5.26 o
   7   2  13        5.56        8.34      7.46 o
  -8   3  13       28.53       25.86      7.62 o
  -7   3  13      331.39      354.46     11.68 o
  -6   3  13       20.96       25.38      5.89 o
  -5   3  13       37.07       53.38      5.61 o
  -4   3  13       36.76       25.14      4.60 o
  -3   3  13       10.10       13.14      4.05 o
  -2   3  13        8.05        6.32      3.61 o
  -1   3  13      482.93      493.54     10.75 o
   0   3  13        0.18       -1.17      3.55 o
   1   3  13      157.39      140.18      6.77 o
   2   3  13       10.84       11.66      4.68 o
   3   3  13      212.20      189.75      7.68 o
   4   3  13       37.09       45.63      5.31 o
   5   3  13       27.07       28.30      5.18 o
   6   3  13       15.00       11.46      5.02 o
   7   3  13       16.84       29.41      8.18 o
  -8   4  13        0.03       -6.80      6.80 o
  -7   4  13       27.50       45.43      6.77 o
  -6   4  13        6.88       -0.99      5.31 o
  -5   4  13       30.52       41.08      5.17 o
  -4   4  13      276.99      291.80      8.64 o
  -3   4  13      180.73      192.87      6.91 o
  -2   4  13      294.86      281.59      8.66 o
  -1   4  13       76.99       84.44      6.43 o
   0   4  13       11.03       15.23      4.01 o
   1   4  13       47.96       45.69      5.07 o
   2   4  13       32.92       34.14      4.86 o
   3   4  13       16.37       18.73      4.44 o
   4   4  13       71.80       74.45      5.88 o
   5   4  13       34.27       28.52      5.14 o
   6   4  13       29.58       30.56      5.44 o
   7   4  13        4.03       -5.86      7.52 o
  -8   5  13      155.10      172.83     10.80 o
  -7   5  13        7.93       28.43      6.53 o
  -6   5  13        9.10        7.07      5.33 o
  -5   5  13       83.33      103.11      6.56 o
  -4   5  13        0.88       -0.10      4.09 o
  -3   5  13       13.93       11.32      3.94 o
  -2   5  13      165.18      164.64      7.02 o
  -1   5  13        5.04        4.99      3.87 o
   0   5  13      471.50      456.97     10.23 o
   1   5  13      159.86      152.39      6.26 o
   2   5  13       61.44       57.64      5.34 o
   3   5  13        1.21       -1.18      3.90 o
   4   5  13       63.77       55.07      5.42 o
   5   5  13       57.36       63.29      5.82 o
   6   5  13       26.93       33.90      5.34 o
   7   5  13       11.27        7.00      9.90 o
  -8   6  13        9.17        8.14      7.46 o
  -7   6  13      429.98      480.42     13.30 o
  -6   6  13        3.67       -0.47      4.97 o
  -5   6  13      302.93      319.16      9.31 o
  -4   6  13       11.03        4.06      4.20 o
  -3   6  13      301.05      324.99      9.58 o
  -2   6  13       23.38       25.74      4.53 o
  -1   6  13      232.11      258.01      8.25 o
   0   6  13      239.10      247.85      7.88 o
   1   6  13       76.76       74.35      5.09 o
   2   6  13       43.77       37.19      4.89 o
   3   6  13       32.78       34.76      4.92 o
   4   6  13        0.90        5.32      4.14 o
   5   6  13      115.38      117.38      8.20 o
   6   6  13       16.71       12.27      4.87 o
   7   6  13        1.18       -0.26      7.27 o
  -8   7  13       66.45       76.08      8.95 o
  -7   7  13       83.49       86.81      7.73 o
  -6   7  13       23.88        9.06      6.43 o
  -5   7  13        6.32        2.77      4.60 o
  -4   7  13        3.95        7.02      4.62 o
  -3   7  13        0.42        0.56      4.29 o
  -2   7  13       61.68       61.70      5.28 o
  -1   7  13      383.29      352.93      9.29 o
   0   7  13      281.62      302.30     11.68 o
   1   7  13       33.51       31.79      4.28 o
   2   7  13      396.81      392.11     10.51 o
   3   7  13       47.24       50.76      5.26 o
   4   7  13       53.78       62.64      7.10 o
   5   7  13       14.50       11.93      4.62 o
   6   7  13       16.66       18.15      5.02 o
  -7   8  13        7.67        5.06      6.12 o
  -6   8  13       22.15       13.96      5.81 o
  -5   8  13       19.89       23.77      5.44 o
  -4   8  13      320.31      354.24     11.29 o
  -3   8  13      102.29      106.26      9.09 o
  -2   8  13      296.31      300.37     12.74 o
  -1   8  13       65.29       73.34      5.40 o
   0   8  13      106.94      121.60      6.71 o
   1   8  13       38.52       37.25      4.80 o
   2   8  13       28.29       31.82      4.38 o
   3   8  13        3.51        7.08      4.36 o
   4   8  13       35.78       31.90      5.50 o
   5   8  13       19.00       14.48      6.60 o
   6   8  13       16.07       13.18      4.92 o
  -7   9  13       99.26       86.22      7.75 o
  -6   9  13       11.31        5.96      6.03 o
  -5   9  13       30.67       32.73      8.60 o
  -4   9  13       31.65       24.37      5.23 o
  -3   9  13      106.01      110.39      6.39 o
  -2   9  13        0.65       -3.89      3.89 o
  -1   9  13        7.20        8.06      3.89 o
   0   9  13        7.13        8.47      4.22 o
   1   9  13      327.71      318.83      8.77 o
   2   9  13       73.08       74.52      5.20 o
   3   9  13      193.34      197.57     10.20 o
   4   9  13        8.87        8.39      4.36 o
   5   9  13        0.65        3.16      4.44 o
   6   9  13       44.48       52.87      6.99 o
  -7  10  13       43.96       38.47      7.71 o
  -6  10  13      230.43      247.03     10.95 o
  -5  10  13       34.37       15.92      5.97 o
  -4  10  13      184.64      207.32      8.36 o
  -3  10  13       14.10       18.91      4.87 o
  -2  10  13        1.09        0.87      4.09 o
  -1  10  13       14.58       13.35      4.24 o
   0  10  13      205.20      230.77      8.64 o
   1  10  13       29.71       37.32      4.60 o
   2  10  13        0.51        0.82      3.78 o
   3  10  13       23.41       21.65      4.60 o
   4  10  13      110.05      115.08      6.75 o
   5  10  13       69.68       84.40      6.19 o
   6  10  13       17.59        9.42      5.80 o
  -7  11  13       55.09       49.41      7.77 o
  -6  11  13       14.48        8.29      7.34 o
  -5  11  13       22.64       13.90      5.94 o
  -4  11  13        1.93        6.13      5.46 o
  -3  11  13        2.36        2.73      4.52 o
  -2  11  13       41.79       49.94      5.15 o
  -1  11  13       10.57       13.93      4.24 o
   0  11  13      400.90      397.17      9.77 o
   1  11  13      195.70      197.63      9.40 o
   2  11  13        1.13       -2.56      3.76 o
   3  11  13        2.72        6.91      4.21 o
   4  11  13      246.05      252.31     10.77 o
   5  11  13        1.52       -5.04      5.04 o
   6  11  13       22.71       22.23      6.28 o
  -7  12  13        4.32        0.06      9.44 o
  -6  12  13       19.18       15.36      6.81 o
  -5  12  13       57.23       67.71      7.56 o
  -4  12  13        7.33       12.13      5.59 o
  -3  12  13      378.35      368.70     10.38 o
  -2  12  13       23.21       26.00      4.84 o
  -1  12  13      141.52      138.83      6.69 o
   0  12  13      195.23      181.05      7.75 o
   1  12  13        1.16        5.54      4.06 o
   2  12  13      167.28      158.56      6.64 o
   3  12  13        3.76        4.61      4.10 o
   4  12  13        9.11        6.34      4.24 o
   5  12  13       98.64      102.81      9.19 o
   6  12  13       21.19       -6.07      8.76 o
  -7  13  13       18.38       17.80      8.20 o
  -6  13  13       17.46       33.61      7.13 o
  -5  13  13        0.96        2.09      5.94 o
  -4  13  13        2.63       -2.61      5.33 o
  -3  13  13      113.95      114.93      7.61 o
  -2  13  13      151.40      141.97      7.00 o
  -1  13  13        0.74        8.10      4.31 o
   0  13  13       68.24       88.24      5.73 o
   1  13  13      268.17      281.71      8.56 o
   2  13  13      155.23      180.23      6.97 o
   3  13  13       79.98       76.66      6.80 o
   4  13  13       49.63       48.62      6.25 o
   5  13  13        3.28        3.44      5.39 o
   6  13  13       23.28       26.93      6.21 o
  -7  14  13        4.83        4.60      8.08 o
  -6  14  13       71.07       62.16      7.98 o
  -5  14  13       93.07       87.87      8.12 o
  -4  14  13      310.28      316.02     11.44 o
  -3  14  13       82.73       78.58      6.93 o
  -2  14  13      135.37      124.13      6.71 o
  -1  14  13       24.67       31.02      4.97 o
   0  14  13        2.26        7.48      4.24 o
   1  14  13        1.62        1.21      3.86 o
   2  14  13       74.76       81.64      5.45 o
   3  14  13        6.98        3.22      3.86 o
   4  14  13        5.07        9.57      6.40 o
   5  14  13       10.20        2.32      5.23 o
  -6  15  13       39.00       27.13      7.02 o
  -5  15  13       58.61       68.22      7.56 o
  -4  15  13       18.45       28.09      6.36 o
  -3  15  13       42.06       39.92      6.22 o
  -2  15  13       19.28       17.92      4.80 o
  -1  15  13      582.60      576.68     12.61 o
   0  15  13       19.25       26.75      4.69 o
   1  15  13      130.57      134.43      6.54 o
   2  15  13        4.38       -2.64      3.84 o
   3  15  13        7.30       10.68      4.62 o
   4  15  13       47.54       46.49      6.65 o
   5  15  13       14.19       17.81      5.56 o
  -6  16  13       89.00       91.79     10.56 o
  -5  16  13       23.03       22.07      6.59 o
  -4  16  13      180.55      187.26     11.28 o
  -3  16  13       10.04       11.36      5.58 o
  -2  16  13      114.15      118.97      7.46 o
  -1  16  13      136.40      131.09      6.76 o
   0  16  13       11.04       18.85      4.65 o
   1  16  13       13.44        9.30      4.28 o
   2  16  13       14.36       20.46      4.36 o
   3  16  13        0.32       -4.32      4.47 o
   4  16  13       54.05       58.99     11.12 o
   5  16  13       58.08       69.88     13.22 o
  -6  17  13       45.00       64.30     15.37 o
  -5  17  13       22.76       23.47     10.30 o
  -4  17  13        5.78        7.88      6.07 o
  -3  17  13        0.34       -3.37      5.06 o
  -2  17  13       29.74       33.94      5.83 o
  -1  17  13        1.48       -0.14      4.92 o
   0  17  13      199.68      204.52      7.88 o
   1  17  13        5.50        8.40      4.35 o
   2  17  13       37.52       35.18      4.58 o
   3  17  13       16.19       20.45      5.03 o
   4  17  13       53.41       46.41      6.27 o
   5  17  13        1.15        3.34      9.02 o
  -5  18  13      114.20      107.53      9.86 o
  -4  18  13       65.26       70.63      8.09 o
  -3  18  13      308.37      304.46     11.30 o
  -2  18  13       11.51       16.23      5.66 o
  -1  18  13        4.63       18.38      5.25 o
   0  18  13       65.64       65.93      5.82 o
   1  18  13      191.51      205.93     12.14 o
   2  18  13        0.59       -4.68      4.68 o
   3  18  13       14.27       14.75      5.02 o
   4  18  13        3.83        0.76      4.84 o
  -5  19  13        0.42       -1.88      7.22 o
  -4  19  13       56.96       57.16     12.59 o
  -3  19  13       11.64       14.12      5.90 o
  -2  19  13      254.54      260.70     10.18 o
  -1  19  13      230.82      227.84      9.54 o
   0  19  13      154.05      183.52     13.45 o
   1  19  13       27.50       35.31      5.06 o
   2  19  13        3.29        1.60      4.88 o
   3  19  13       11.32       16.38      5.02 o
   4  19  13        5.76        2.57      9.41 o
  -5  20  13       11.71        3.98     11.24 o
  -4  20  13       96.63       88.09      8.17 o
  -3  20  13       15.56       16.18      6.14 o
  -2  20  13      194.26      202.95      9.41 o
  -1  20  13        0.97        0.70      7.27 o
   0  20  13       86.42       68.40      6.46 o
   1  20  13        0.15        8.79      4.70 o
   2  20  13       16.05       14.24      5.72 o
   3  20  13       35.66       40.98      6.31 o
   4  20  13       42.58       56.32     11.45 o
  -4  21  13       35.35       38.95      8.24 o
  -3  21  13        0.27       -0.27      5.63 o
  -2  21  13       28.63       20.73      6.15 o
  -1  21  13        7.22       13.67      5.50 o
   0  21  13       40.27       49.67      5.96 o
   1  21  13      207.65      207.63     10.79 o
   2  21  13        3.35        5.79      9.28 o
   3  21  13      144.21      130.14      7.84 o
  -4  22  13       22.82        5.62     14.27 o
  -3  22  13       82.30       70.91      7.52 o
  -2  22  13        6.28       10.74      6.00 o
  -1  22  13        7.59        1.89      5.19 o
   0  22  13        6.94       13.45      5.24 o
   1  22  13       53.22       52.16      7.32 o
   2  22  13        4.27        2.04      5.51 o
   3  22  13        0.09        5.68     10.27 o
  -3  23  13        0.47        5.93      8.83 o
  -2  23  13       11.36        9.81      5.85 o
  -1  23  13        0.12       -5.05      5.05 o
   0  23  13      132.37      133.03      7.71 o
   1  23  13       18.48       11.76      6.17 o
   2  23  13        8.01        6.61      6.15 o
  -2  24  13       26.66       24.03      7.93 o
  -1  24  13       79.97       73.71      7.27 o
   0  24  13        1.43       -4.61      5.02 o
   1  24  13        2.03        5.33      6.02 o
  -1  25  13        7.38       12.38      7.22 o
   0  25  13        2.18       13.11     10.55 o
  -6   0  14      689.90      677.11     19.83 o
  -4   0  14       30.12       36.56      7.37 o
  -2   0  14       33.30       45.60      6.60 o
   0   0  14       25.84       25.09      7.26 o
   2   0  14       97.95      104.50     15.84 o
   4   0  14       13.06       11.16      6.92 o
   6   0  14       71.34       83.48      9.81 o
  -7   1  14       35.41       36.76      8.13 o
  -6   1  14       98.69      107.29      7.30 o
  -5   1  14       58.23       49.49      6.13 o
  -4   1  14       30.44       38.08      5.26 o
  -3   1  14       85.35       82.59      5.60 o
  -2   1  14       38.79       39.19      5.13 o
  -1   1  14       20.18       25.38      4.98 o
   0   1  14       28.83       40.09      6.81 o
   1   1  14      129.38      127.91      7.08 o
   2   1  14       22.40       18.10      4.74 o
   3   1  14        0.23        1.70      4.34 o
   4   1  14       27.74       41.94      5.61 o
   5   1  14       14.32       18.85      5.52 o
   6   1  14        0.23       -3.96      4.84 o
  -7   2  14       35.03       33.71      7.96 o
  -6   2  14       30.42       26.05      8.90 o
  -5   2  14      146.41      170.81     12.57 o
  -4   2  14      195.00      201.50      7.74 o
  -3   2  14        2.69        7.09      4.16 o
  -2   2  14        0.12       -2.04      4.13 o
  -1   2  14        1.01       -0.49      3.92 o
   0   2  14       32.83       35.44      6.54 o
   1   2  14      126.95      117.80      6.89 o
   2   2  14       93.37       97.50      7.48 o
   3   2  14      122.83      109.21      7.16 o
   4   2  14       21.45       22.57      5.27 o
   5   2  14      207.13      223.89      9.00 o
   6   2  14       27.18       26.39      5.68 o
  -7   3  14       20.88       30.27      9.85 o
  -6   3  14        3.48        2.62      5.72 o
  -5   3  14      191.70      207.65      8.27 o
  -4   3  14      122.93      123.26      7.51 o
  -3   3  14       49.20       41.97      5.43 o
  -2   3  14      119.32      124.70      6.61 o
  -1   3  14       11.20       12.14      4.31 o
   0   3  14      490.10      495.16     12.46 o
   1   3  14       11.41        6.15      5.16 o
   2   3  14       42.41       46.47      7.37 o
   3   3  14        4.34       10.09      4.60 o
   4   3  14        8.45       13.00      4.85 o
   5   3  14       21.31       24.91      5.87 o
   6   3  14        4.44        6.29      6.78 o
  -7   4  14      102.75      106.15      9.42 o
  -6   4  14       76.96       95.74      9.28 o
  -5   4  14      112.93      136.78      7.29 o
  -4   4  14       37.52       42.10      5.33 o
  -3   4  14       31.50       41.71      7.27 o
  -2   4  14        6.13        7.80      4.37 o
  -1   4  14        1.62       -2.03      4.00 o
   0   4  14        0.04       -0.11      4.49 o
   1   4  14      147.42      148.66      7.48 o
   2   4  14      111.23       98.94      7.00 o
   3   4  14      171.94      178.65      9.30 o
   4   4  14       18.19       21.73      5.12 o
   5   4  14       14.68        9.58      5.05 o
   6   4  14       32.23       33.65      6.63 o
  -7   5  14      145.30      147.05      9.10 o
  -6   5  14       87.03      103.07      7.82 o
  -5   5  14       10.51        6.14      4.85 o
  -4   5  14       17.90       19.97      5.36 o
  -3   5  14      489.88      537.42     12.58 o
  -2   5  14      188.87      209.53      8.88 o
  -1   5  14       50.07       61.39      5.43 o
   0   5  14       26.43       34.97      4.73 o
   1   5  14       94.48      108.14      6.76 o
   2   5  14       62.36       85.27      8.62 o
   3   5  14        0.21        4.73      4.44 o
   4   5  14       19.56       18.71      5.22 o
   5   5  14        2.14       -4.60      4.60 o
   6   5  14        2.29       -0.68      6.66 o
  -7   6  14        0.17        1.63      6.37 o
  -6   6  14      216.17      208.91      9.63 o
  -5   6  14       10.79       14.53      6.46 o
  -4   6  14      426.89      461.21     12.07 o
  -3   6  14       20.98       19.11      5.16 o
  -2   6  14        0.64       -1.02      4.39 o
  -1   6  14      158.83      167.95      7.29 o
   0   6  14       25.94       34.54      4.73 o
   1   6  14        0.12        6.93      4.57 o
   2   6  14      122.88      120.97      6.93 o
   3   6  14        8.09        7.54      4.61 o
   4   6  14      256.96      263.44      9.61 o
   5   6  14        2.99       -4.00      4.58 o
   6   6  14       86.47       83.72      7.62 o
  -7   7  14       19.83        4.78      7.18 o
  -6   7  14      105.64      106.74      8.98 o
  -5   7  14        2.40        2.58      5.85 o
  -4   7  14        0.15        2.72      5.02 o
  -3   7  14      172.10      187.83     12.34 o
  -2   7  14        5.06       12.11      4.63 o
  -1   7  14      231.53      234.05      8.30 o
   0   7  14      257.41      251.98      8.39 o
   1   7  14      147.60      148.37     13.09 o
   2   7  14       34.32       24.69      5.07 o
   3   7  14        3.87        4.43      8.24 o
   4   7  14       69.32       82.58      6.39 o
   5   7  14       22.81       26.84      5.41 o
   6   7  14        0.30        2.48      7.26 o
  -7   8  14       81.19       89.76      8.93 o
  -6   8  14       28.28       22.08      7.34 o
  -5   8  14       24.77       25.40      6.76 o
  -4   8  14       60.80       61.68      6.40 o
  -3   8  14      233.47      243.89      8.96 o
  -2   8  14       37.61       34.35      5.25 o
  -1   8  14        1.41        7.44      4.41 o
   0   8  14       15.82       22.94      6.08 o
   1   8  14      110.53      116.27      6.30 o
   2   8  14       50.98       50.93      5.63 o
   3   8  14      256.50      233.00      8.84 o
   4   8  14        8.93       18.19      4.95 o
   5   8  14        0.59        0.50      4.80 o
   6   8  14       19.36       35.74     13.92 o
  -7   9  14       59.28       59.52      8.36 o
  -6   9  14       23.38        4.14      6.60 o
  -5   9  14       17.99       16.31      6.41 o
  -4   9  14        9.52        7.61      5.17 o
  -3   9  14       73.25       82.24      6.45 o
  -2   9  14      583.95      609.83     13.20 o
  -1   9  14        4.07       -4.22      4.22 o
   0   9  14       83.48       90.79      7.16 o
   1   9  14        1.88        1.99      4.12 o
   2   9  14       64.53       66.86      6.10 o
   3   9  14        9.53        7.67      5.64 o
   4   9  14        0.68        1.86      4.62 o
   5   9  14        4.40       10.94      4.85 o
  -6  10  14        1.29       -6.37      6.37 o
  -5  10  14       93.88       76.51      8.08 o
  -4  10  14      212.25      226.59     12.43 o
  -3  10  14      167.43      168.71      7.90 o
  -2  10  14        1.61        8.93      4.65 o
  -1  10  14       86.52       88.16      6.11 o
   0  10  14       12.12        7.42      4.33 o
   1  10  14       30.22       35.79      4.91 o
   2  10  14      102.70      123.29      7.75 o
   3  10  14       43.66       49.52     10.74 o
   4  10  14       58.32       51.90      5.78 o
   5  10  14      189.40      206.32     20.35 o
  -6  11  14        6.70       13.74      6.95 o
  -5  11  14        0.37        4.00      7.03 o
  -4  11  14       26.53       29.86      6.41 o
  -3  11  14      139.61      143.91      7.90 o
  -2  11  14      107.83      106.19      6.71 o
  -1  11  14      220.02      220.76      8.23 o
   0  11  14       64.49       53.87      5.38 o
   1  11  14      350.31      349.51     12.10 o
   2  11  14       19.64       21.82      5.09 o
   3  11  14       11.33        1.42      4.72 o
   4  11  14       13.63       20.23      7.81 o
   5  11  14       39.07       52.09      7.02 o
  -6  12  14      100.11       88.56      8.60 o
  -5  12  14        0.14       -5.82      5.88 o
  -4  12  14      120.64      121.37      8.50 o
  -3  12  14       40.85       33.21      6.33 o
  -2  12  14       50.48       53.36      5.74 o
  -1  12  14       53.13       54.81      6.77 o
   0  12  14        4.06       15.02      6.02 o
   1  12  14       10.65       13.11      4.51 o
   2  12  14      147.93      148.66      7.56 o
   3  12  14        8.82       16.13      4.89 o
   4  12  14       12.46        6.52      9.87 o
   5  12  14        1.25       -1.30      5.55 o
  -6  13  14       16.33       12.20      8.93 o
  -5  13  14       51.07       58.12      7.55 o
  -4  13  14       18.37        9.82      8.45 o
  -3  13  14       77.55       78.79      7.27 o
  -2  13  14      144.77      134.84      7.34 o
  -1  13  14       33.25       41.18      5.37 o
   0  13  14        5.40        4.40      4.44 o
   1  13  14       16.17        5.34      4.34 o
   2  13  14       62.91       75.73      5.65 o
   3  13  14       23.63       24.32      5.01 o
   4  13  14       11.11       17.95      6.10 o
   5  13  14        1.88        2.38      6.44 o
  -6  14  14      108.65      111.29      9.35 o
  -5  14  14       30.86       27.15      6.93 o
  -4  14  14        6.62        7.98      6.02 o
  -3  14  14      235.54      235.06     10.29 o
  -2  14  14        1.27        1.73      4.95 o
  -1  14  14       25.05       32.96      5.41 o
   0  14  14        0.25        6.01      4.57 o
   1  14  14        0.70        2.12      4.30 o
   2  14  14        0.80       -3.33      4.07 o
   3  14  14      118.70      125.45      7.42 o
   4  14  14        1.29        1.39      5.44 o
  -5  15  14        1.08        1.10      6.15 o
  -4  15  14       16.05       17.47      6.45 o
  -3  15  14       11.23        9.15      5.85 o
  -2  15  14       77.43       85.72      7.17 o
  -1  15  14       26.81       30.75      5.39 o
   0  15  14      396.06      381.16     10.41 o
   1  15  14       13.29       14.12      4.72 o
   2  15  14        1.00       -1.36      4.13 o
   3  15  14       40.60       41.42      7.18 o
   4  15  14        0.13       -3.61      5.30 o
  -5  16  14      184.08      178.72     10.29 o
  -4  16  14       74.09       65.62      7.52 o
  -3  16  14        8.71       19.53      6.24 o
  -2  16  14      145.13      138.31      8.88 o
  -1  16  14       52.31       49.95      6.45 o
   0  16  14       49.81       54.00      5.66 o
   1  16  14      180.22      202.24      8.22 o
   2  16  14       10.81        9.32      4.49 o
   3  16  14        1.57       -5.22      5.22 o
   4  16  14       24.29       24.63     10.56 o
  -5  17  14        5.65       10.60      8.19 o
  -4  17  14       79.46       89.52      8.11 o
  -3  17  14      179.02      209.96      9.96 o
  -2  17  14        9.02       19.55      5.83 o
  -1  17  14       34.40       47.78      8.62 o
   0  17  14        3.77        7.37      4.78 o
   1  17  14       63.17       70.36      5.83 o
   2  17  14        0.05        1.02      5.13 o
   3  17  14        1.37       -0.87      5.46 o
   4  17  14       18.75       14.07      5.54 o
  -4  18  14       46.38       50.56      7.52 o
  -3  18  14        2.05       -3.25      5.64 o
  -2  18  14       77.10       82.76      7.44 o
  -1  18  14       52.93       66.49      6.77 o
   0  18  14        2.07       12.26      5.26 o
   1  18  14       19.72       23.07      5.13 o
   2  18  14      144.86      148.50      8.33 o
   3  18  14        3.04       -0.87      5.55 o
  -4  19  14       30.22       26.83      8.46 o
  -3  19  14        6.03       -1.04      5.94 o
  -2  19  14        0.67       -5.46      5.65 o
  -1  19  14      159.24      157.12      8.61 o
   0  19  14       28.16       41.10      6.90 o
   1  19  14      229.48      224.98      9.31 o
   2  19  14        0.10        8.38      8.92 o
   3  19  14       11.06       14.11      5.83 o
  -3  20  14        7.06       10.65      7.35 o
  -2  20  14       87.08       89.66      7.87 o
  -1  20  14        0.87        0.37      6.33 o
   0  20  14       15.32       14.97      5.62 o
   1  20  14       59.82       56.12      6.66 o
   2  20  14       64.13       69.70      7.89 o
  -3  21  14        5.47        3.85      7.60 o
  -2  21  14       40.02       47.85      8.40 o
  -1  21  14        0.77       -1.00      5.40 o
   0  21  14       49.83       51.12      6.37 o
   1  21  14        2.52       12.97     11.09 o
   2  21  14        0.99        4.89      6.17 o
  -2  22  14        4.17        3.74      7.33 o
  -1  22  14        2.01       -2.29      6.73 o
   0  22  14       28.30       19.47      7.19 o
   1  22  14        3.13       12.44     13.87 o
  -5   0  15      494.98      578.85     24.79 o
  -3   0  15        7.98        5.54      8.37 o
  -1   0  15      140.72      133.79     15.71 o
   1   0  15      130.45      147.91     11.16 o
   3   0  15      135.25      142.53     11.15 o
   5   0  15        5.66        6.02     10.66 o
  -6   1  15        0.35       -2.32      5.97 o
  -5   1  15       80.77      100.95      7.20 o
  -4   1  15       73.25       67.99      6.21 o
  -3   1  15       13.91       19.69      5.41 o
  -2   1  15      181.79      166.42      8.91 o
  -1   1  15       77.91       62.56      6.64 o
   0   1  15       26.72       24.68      7.04 o
   1   1  15       24.78       30.51      5.46 o
   2   1  15        0.36       -4.36      4.36 o
   3   1  15        0.06        2.45      4.91 o
   4   1  15       67.02       73.52      7.22 o
   5   1  15        0.29       -6.65      7.59 o
  -6   2  15       17.92       19.58      6.48 o
  -5   2  15        3.20        6.60      5.48 o
  -4   2  15       58.81       75.64      6.96 o
  -3   2  15      110.07      114.92      7.27 o
  -2   2  15        7.52       -3.20      5.27 o
  -1   2  15        8.62        6.98      6.31 o
   0   2  15       10.00        7.62      4.94 o
   1   2  15       39.99       28.83      5.52 o
   2   2  15       30.15       25.99      5.31 o
   3   2  15       23.33       13.27      5.29 o
   4   2  15        4.63        5.27      5.21 o
   5   2  15        3.61       -5.46      5.46 o
  -6   3  15        5.64        6.44      6.16 o
  -5   3  15       61.01       70.07      7.41 o
  -4   3  15       45.70       50.38      6.38 o
  -3   3  15      319.66      320.43     10.52 o
  -2   3  15        0.57        4.87      5.83 o
  -1   3  15       85.81       78.21      6.93 o
   0   3  15        2.01       -0.02      7.73 o
   1   3  15       55.77       45.54      5.91 o
   2   3  15        0.12       -0.66      4.88 o
   3   3  15        9.28        9.63      6.44 o
   4   3  15        0.99       -1.85      4.91 o
   5   3  15        7.76        1.94      7.37 o
  -6   4  15      339.14      368.24     13.84 o
  -5   4  15       58.11       53.43      7.07 o
  -4   4  15       41.41       55.17      6.60 o
  -3   4  15        1.20        2.10      5.22 o
  -2   4  15       31.15       31.00      5.59 o
  -1   4  15        2.93        0.65      5.18 o
   0   4  15       35.33       40.10      5.82 o
   1   4  15       44.87       55.91      6.16 o
   2   4  15      147.90      154.21      7.96 o
   3   4  15       29.55       39.27      5.94 o
   4   4  15       26.74       19.37      6.57 o
   5   4  15        0.55       -7.15      7.15 o
  -6   5  15       18.01       27.79      8.76 o
  -5   5  15       46.36       60.26      8.50 o
  -4   5  15       92.03      107.97      7.65 o
  -3   5  15       21.72       23.43      5.59 o
  -2   5  15      347.81      349.16     10.62 o
  -1   5  15      137.10      142.44      8.25 o
   0   5  15      142.30      130.80      7.82 o
   1   5  15        3.11       -2.42      4.64 o
   2   5  15        0.03        1.66      4.85 o
   3   5  15        1.64       -0.85      8.12 o
   4   5  15       73.62       85.28      8.63 o
   5   5  15       26.78       15.39      7.85 o
  -6   6  15        0.81       -5.99      6.56 o
  -5   6  15       47.67       57.12      7.93 o
  -4   6  15        3.00       -2.39      5.21 o
  -3   6  15      150.61      153.83      7.92 o
  -2   6  15       40.80       58.93      6.08 o
  -1   6  15      103.36      129.02     10.00 o
   0   6  15       32.48       34.20      7.25 o
   1   6  15       38.99       50.44      6.45 o
   2   6  15       14.61       13.88      5.19 o
   3   6  15       51.80       48.65      6.12 o
   4   6  15        3.89       15.58      5.29 o
   5   6  15        1.62        6.28      7.38 o
  -6   7  15        8.56        8.92      7.09 o
  -5   7  15       71.49       75.39      8.19 o
  -4   7  15       34.49       34.34      6.05 o
  -3   7  15       84.00       85.39      6.93 o
  -2   7  15      217.84      241.22      9.15 o
  -1   7  15        8.54        8.50      4.94 o
   0   7  15        5.87       11.20      5.25 o
   1   7  15        3.46        7.73      5.10 o
   2   7  15        2.10        2.01      4.78 o
   3   7  15        0.64        1.52      6.91 o
   4   7  15       12.56       14.98      5.23 o
   5   7  15       32.21       30.80      8.55 o
  -6   8  15      159.74      178.16     10.80 o
  -5   8  15        4.99        2.26      6.49 o
  -4   8  15        6.27        4.32      5.60 o
  -3   8  15        0.50       10.16      5.46 o
  -2   8  15        6.63       13.03      5.19 o
  -1   8  15       31.64       43.37      5.71 o
   0   8  15       71.38       90.35      7.06 o
   1   8  15        5.39        4.53      5.02 o
   2   8  15       32.97       38.67      5.75 o
   3   8  15       70.92       76.22      6.65 o
   4   8  15       18.60       21.86      5.57 o
  -6   9  15        8.17        4.05      7.15 o
  -5   9  15      100.75      106.31      9.01 o
  -4   9  15       21.74       10.95      6.39 o
  -3   9  15      229.90      246.74      9.55 o
  -2   9  15        6.44        7.64      5.01 o
  -1   9  15      249.62      253.44      9.04 o
   0   9  15        0.07       -4.32      4.46 o
   1   9  15       62.86       59.41      6.84 o
   2   9  15        0.01       -0.07      4.74 o
   3   9  15        9.78       13.05      5.31 o
   4   9  15        1.61       -5.71      5.71 o
  -5  10  15        0.76        2.74      6.29 o
  -4  10  15       18.40       14.99      7.05 o
  -3  10  15       14.55        9.77      5.33 o
  -2  10  15        4.78       11.14      5.02 o
  -1  10  15       10.23        4.53      5.82 o
   0  10  15       18.54       20.23      5.01 o
   1  10  15        1.34       -4.92      4.92 o
   2  10  15       16.14       15.10      5.25 o
   3  10  15       66.43       59.12      6.32 o
   4  10  15       18.12       15.30      6.40 o
  -5  11  15       48.01       52.11      7.70 o
  -4  11  15       18.04       17.26      6.48 o
  -3  11  15       11.31       12.51      5.38 o
  -2  11  15      200.33      214.13      8.89 o
  -1  11  15       42.64       43.46      5.68 o
   0  11  15        2.00        0.37      4.69 o
   1  11  15        3.55       -1.00      4.96 o
   2  11  15       44.87       48.21      6.01 o
   3  11  15       20.22       26.62      5.50 o
   4  11  15       27.34       12.12      6.99 o
  -5  12  15       46.31       43.42      7.57 o
  -4  12  15       18.38       13.78      6.52 o
  -3  12  15       10.31       19.01      6.23 o
  -2  12  15        3.68        2.24      5.27 o
  -1  12  15      134.52      135.14      7.50 o
   0  12  15        0.33        1.27      4.72 o
   1  12  15       10.01        2.73      5.22 o
   2  12  15        0.02        6.26      5.19 o
   3  12  15       68.06       71.86      6.66 o
   4  12  15        0.44       -7.06      7.06 o
  -5  13  15       15.77       10.31      8.44 o
  -4  13  15       96.29       99.94      8.53 o
  -3  13  15        7.73       10.17      6.31 o
  -2  13  15      244.58      266.71      9.81 o
  -1  13  15        2.63        6.20      4.98 o
   0  13  15       11.44       12.79      5.04 o
   1  13  15        6.30        6.30      5.33 o
   2  13  15        2.13        4.00      5.02 o
   3  13  15       23.60       15.19      5.24 o
  -4  14  15       19.38       17.80      6.74 o
  -3  14  15        1.88        0.04      5.84 o
  -2  14  15        0.06        0.38      5.47 o
  -1  14  15       25.98       33.35      5.66 o
   0  14  15       35.18       43.33      5.73 o
   1  14  15       28.67       36.63      5.44 o
   2  14  15       15.34       14.63      5.31 o
   3  14  15        3.26        0.30      5.90 o
  -4  15  15        0.31       -4.43      7.51 o
  -3  15  15       42.57       34.99      7.05 o
  -2  15  15       24.63       28.83      6.47 o
  -1  15  15       25.19       27.64      6.21 o
   0  15  15        2.50       -4.81      4.81 o
   1  15  15        8.69       10.82      5.06 o
   2  15  15       16.15        9.75      5.09 o
   3  15  15        0.36        2.44      7.77 o
  -4  16  15       13.87       21.07      8.39 o
  -3  16  15       75.94       96.67     12.03 o
  -2  16  15       20.13       24.47      6.54 o
  -1  16  15      108.08      109.65      7.90 o
   0  16  15       62.27       70.10      6.43 o
   1  16  15        2.79        2.58      4.80 o
   2  16  15      100.68       96.89      6.98 o
  -3  17  15       48.93       49.12     12.73 o
  -2  17  15      290.70      290.51     11.49 o
  -1  17  15       90.96      105.09      8.02 o
   0  17  15       20.66       19.59      9.44 o
   1  17  15        8.30        9.31      5.08 o
   2  17  15        1.81       11.92      6.56 o
  -3  18  15        8.79        8.41      9.27 o
  -2  18  15        5.72        5.85      7.51 o
  -1  18  15       32.46       41.32      8.13 o
   0  18  15        9.28       11.70      5.57 o
   1  18  15       84.05       87.45      7.24 o
  -2  19  15        7.87       14.27      7.71 o
  -1  19  15       27.57       35.37      8.18 o
   0  19  15        1.31        0.78      7.01 o
  -4   0  16      148.35      149.17     14.11 o
  -2   0  16        0.91       -7.74      7.74 o
   0   0  16      184.65      167.43     14.48 o
   2   0  16      123.26      136.34     11.47 o
   4   0  16        6.72       11.01     11.43 o
  -5   1  16      139.01      154.74     10.36 o
  -4   1  16      137.02      126.98      9.50 o
  -3   1  16        1.19       10.00      6.34 o
  -2   1  16      129.51      124.06      8.59 o
  -1   1  16       56.18       61.84      6.92 o
   0   1  16       13.71       13.85      5.55 o
   1   1  16        2.75        1.34      6.79 o
   2   1  16       57.61       66.62      6.71 o
   3   1  16       18.23       13.49      5.61 o
   4   1  16       13.13       19.31     13.83 o
  -5   2  16       74.42       83.32      8.07 o
  -4   2  16        9.98       23.14      7.39 o
  -3   2  16      373.16      382.31     18.82 o
  -2   2  16       32.35       42.51      9.63 o
  -1   2  16        2.66       -5.73      7.99 o
   0   2  16       56.45       62.43      6.83 o
   1   2  16      138.19      157.12      8.47 o
   2   2  16       53.94       55.10      6.54 o
   3   2  16        0.19       -5.30      5.30 o
   4   2  16       23.97       32.09      8.76 o
  -5   3  16        1.07        0.42      6.14 o
  -4   3  16      347.96      407.57     16.29 o
  -3   3  16        0.58       -5.92      5.92 o
  -2   3  16        3.29        7.23      5.98 o
  -1   3  16        6.58        0.41      5.61 o
   0   3  16        3.54        6.65      6.99 o
   1   3  16       35.67       41.53      6.35 o
   2   3  16       23.60       15.72      5.56 o
   3   3  16        0.15        2.19      5.24 o
   4   3  16        5.93       11.43      8.28 o
  -5   4  16       52.65       63.07      8.50 o
  -4   4  16      127.47      140.11      8.85 o
  -3   4  16       11.89       15.42      6.36 o
  -2   4  16        2.16        3.56      5.94 o
  -1   4  16      138.26      143.70      8.73 o
   0   4  16        1.61        5.57      5.75 o
   1   4  16       68.86       69.93      8.10 o
   2   4  16       60.26       55.07      6.62 o
   3   4  16       28.01       28.83      6.22 o
   4   4  16        0.20       13.22      7.98 o
  -5   5  16      176.58      204.02     11.09 o
  -4   5  16       14.41       11.20      6.19 o
  -3   5  16        1.06       -0.70      5.44 o
  -2   5  16      147.67      169.91      9.42 o
  -1   5  16       74.50       77.22      7.90 o
   0   5  16        0.46        6.05      5.50 o
   1   5  16        5.53        5.05      5.56 o
   2   5  16        0.06       -4.73      5.13 o
   3   5  16       48.80       51.37      6.63 o
   4   5  16       80.31       74.58     10.17 o
  -5   6  16        7.21        8.01      7.21 o
  -4   6  16        4.49        5.73      5.97 o
  -3   6  16       75.92       73.81      7.21 o
  -2   6  16       72.99       93.07      8.10 o
  -1   6  16       14.24       18.05      6.20 o
   0   6  16      492.85      502.74     14.03 o
   1   6  16       17.46       16.45      5.88 o
   2   6  16       55.13       61.99      6.71 o
   3   6  16       59.94       79.16      7.01 o
  -5   7  16       69.32       69.19      8.62 o
  -4   7  16      313.49      320.60     15.52 o
  -3   7  16      143.82      162.85      8.67 o
  -2   7  16       26.98       31.43      6.05 o
  -1   7  16       99.74      109.16      8.10 o
   0   7  16       66.34       82.29      7.58 o
   1   7  16       47.79       45.00      6.43 o
   2   7  16       25.78       31.18      6.14 o
   3   7  16        4.95        7.52      5.33 o
  -4   8  16        0.16        1.52      6.45 o
  -3   8  16       39.74       40.12      6.50 o
  -2   8  16       24.43       27.54      6.05 o
  -1   8  16      107.32      108.52      8.21 o
   0   8  16       40.57       43.54      6.65 o
   1   8  16      123.56      138.50      8.26 o
   2   8  16        9.68       14.92      5.61 o
   3   8  16       59.02       70.19      8.37 o
  -4   9  16       61.88       53.92      7.85 o
  -3   9  16        0.02       -5.39      5.39 o
  -2   9  16      301.04      329.24     11.10 o
  -1   9  16        4.24       13.27      6.10 o
   0   9  16       20.31       25.02      6.16 o
   1   9  16       37.06       34.48      6.36 o
   2   9  16        1.18       -0.09      5.17 o
   3   9  16        3.90        3.80      6.49 o
  -4  10  16        1.95        7.21      7.89 o
  -3  10  16        5.97        1.38      6.32 o
  -2  10  16        0.92        5.28      5.45 o
  -1  10  16      246.06      265.20     13.72 o
   0  10  16      146.93      154.66      8.96 o
   1  10  16        1.88        4.54      5.54 o
   2  10  16       12.88       10.51      5.54 o
   3  10  16       47.14       44.63     10.76 o
  -4  11  16       15.65       12.61     10.58 o
  -3  11  16       59.00       51.63      7.51 o
  -2  11  16        0.38        1.85      5.53 o
  -1  11  16      127.18      143.57      8.08 o
   0  11  16        2.33        1.93      5.82 o
   1  11  16        0.02        1.10      6.28 o
   2  11  16        1.11       -4.39      5.08 o
  -3  12  16       12.28       17.54      8.17 o
  -2  12  16        1.15       -0.26      6.07 o
  -1  12  16       74.16       78.43      6.99 o
   0  12  16      110.66      114.84     12.53 o
   1  12  16        0.01       -5.21      5.21 o
   2  12  16       27.23       29.79      7.33 o
  -3  13  16       22.90       34.83      8.54 o
  -2  13  16       36.57       40.08      8.30 o
  -1  13  16       43.52       55.27      6.53 o
   0  13  16       35.78       37.27      7.05 o
   1  13  16       24.43       30.93      7.62 o
   2  13  16        1.14        1.17      6.47 o
  -2  14  16       22.51       38.95      8.47 o
  -1  14  16      113.31      114.25     20.39 o
   0  14  16        6.47        1.91      7.58 o
   1  14  16       34.31       33.61     10.86 o
  -2  15  16       30.57       31.07      8.43 o
  -1  15  16       27.56       32.80      8.29 o
   0  15  16        0.15       -5.63      5.63 o
  -3   0  17      173.17      174.91     14.81 o
  -1   0  17        7.69        1.43      8.66 o
   1   0  17        6.81        9.99     12.62 o
  -3   1  17       20.96       14.10      6.96 o
  -2   1  17       24.47       27.16      7.00 o
  -1   1  17       17.58       19.01      6.46 o
   0   1  17        1.22        2.22      5.59 o
   1   1  17        2.00       -1.12      5.53 o
   2   1  17        4.37       -8.23      8.23 o
  -3   2  17       29.16       22.38      7.26 o
  -2   2  17       38.96       36.93      7.13 o
  -1   2  17       51.44       56.28      7.31 o
   0   2  17       94.18       90.96      7.98 o
   1   2  17        3.33       10.57      5.83 o
   2   2  17       61.77       72.29     10.44 o
  -3   3  17       23.50       26.26      7.21 o
  -2   3  17       55.99       68.87      7.89 o
  -1   3  17        1.57       -2.56      5.74 o
   0   3  17        6.40       13.08      6.04 o
   1   3  17       83.09       86.56      7.70 o
   2   3  17        8.44       15.13      8.54 o
  -3   4  17       82.04       63.44      8.15 o
  -2   4  17       56.63       63.24      7.89 o
  -1   4  17        6.14        9.77      6.29 o
   0   4  17       57.30       70.02     12.12 o
   1   4  17        0.12        1.29      6.71 o
   2   4  17        5.45       -4.58      9.34 o
  -3   5  17        3.92        8.69      7.96 o
  -2   5  17        0.11        2.27      6.32 o
  -1   5  17       32.50       31.75      6.79 o
   0   5  17        2.08        6.20     10.00 o
   1   5  17       67.41       80.78      8.93 o
   2   5  17        9.77       -4.59     10.57 o
  -3   6  17      196.39      201.71     12.66 o
  -2   6  17        0.29       13.51      7.77 o
  -1   6  17      139.60      147.07      9.33 o
   0   6  17        1.92       -0.35      5.91 o
   1   6  17       44.07       45.96      8.14 o
  -2   7  17       11.78        4.58      7.53 o
  -1   7  17        9.54       14.71      7.72 o
   0   7  17       17.89       34.12      8.03 o
   1   7  17        9.75       13.15      7.25 o
  -2   8  17       29.98       30.66      8.40 o
  -1   8  17       30.66       58.43      8.82 o
   0   8  17       60.50       58.54      8.76 o
   1   8  17       12.40       10.66      7.18 o
  -2   9  17        0.21       -2.85      7.19 o
  -1   9  17       21.31       19.95      8.45 o
   0   9  17        0.17        0.80      9.61 o
  -1  10  17       38.45       72.93      9.23 o
 
